# Supplementary material for: What makes or breaks a campaign to stop an invading plant pathogen?
Source: PLoS Comput Biol. 2020 Feb 6;16(2):e1007570. doi: 10.1371/journal.pcbi.1007570 (PMC7004315; doi:10.1371/journal.pcbi.1007570)
Supplement: S1 Data — (ZIP) [file pcbi.1007570.s001.zip]

Archive with 1 entries (1 files):
- BigSimResV5ALL.txt
