# Supplementary material for: What makes or breaks a campaign to stop an invading plant pathogen?
Source: PLoS Comput Biol. 2020 Feb 6;16(2):e1007570. doi: 10.1371/journal.pcbi.1007570 (PMC7004315; doi:10.1371/journal.pcbi.1007570)
Supplement: S1 Data — (ZIP) [file pcbi.1007570.s001.zip › BigSimResV5ALL.txt]

'numInd	DisRange	OpRange	TimFreq	TimIm	HistCnt	RedB	muW	Vm	muB	VB	FreqCnt	Eff	PropCnt	PropInf'
:
10	10	0.05	0	0.2	2	0.6	0.2	0.01	0.2	0.01	6	0.94	0	0.983479
10	10	0.05	0	0.2	2	0.6	0.2	0.01	0.2	0.01	12	0.94	0	0.987564
10	10	0.05	0	0.2	2	0.6	0.2	0.01	0.2	0.05	6	0.94	0.0948633	0.986362
10	10	0.05	0	0.2	2	0.6	0.2	0.01	0.2	0.05	12	0.94	0.158186	0.913788
10	10	0.05	0	0.2	2	0.6	0.2	0.01	0.2	0.1	6	0.94	0.0524482	0.990388
10	10	0.05	0	0.2	2	0.6	0.2	0.01	0.2	0.1	12	0.94	0.0317212	0.990388
10	10	0.05	0	0.2	2	0.6	0.2	0.01	0.5	0.01	6	0.94	0.979513	0.247041
10	10	0.05	0	0.2	2	0.6	0.2	0.01	0.5	0.01	12	0.94	0.887113	0.0156203
10	10	0.05	0	0.2	2	0.6	0.2	0.01	0.5	0.05	6	0.94	0.53103	0.929949
10	10	0.05	0	0.2	2	0.6	0.2	0.01	0.5	0.05	12	0.94	0.810934	0.606849
10	10	0.05	0	0.2	2	0.6	0.2	0.01	0.5	0.1	6	0.94	0.505978	0.929468
10	10	0.05	0	0.2	2	0.6	0.2	0.01	0.5	0.1	12	0.94	0.634124	0.73836
10	10	0.05	0	0.2	2	0.6	0.2	0.01	0.8	0.01	6	0.94	0.982397	0.229078
10	10	0.05	0	0.2	2	0.6	0.2	0.01	0.8	0.01	12	0.94	0.864103	0.0182637
10	10	0.05	0	0.2	2	0.6	0.2	0.01	0.8	0.05	6	0.94	0.955302	0.250045
10	10	0.05	0	0.2	2	0.6	0.2	0.01	0.8	0.05	12	0.94	0.880805	0.0394112
10	10	0.05	0	0.2	2	0.6	0.2	0.01	0.8	0.1	6	0.94	0.656293	0.471974
10	10	0.05	0	0.2	2	0.6	0.2	0.01	0.8	0.1	12	0.94	0.799099	0.64602
10	10	0.05	0	0.2	2	0.6	0.2	0.05	0.2	0.01	6	0.94	0	0.986723
10	10	0.05	0	0.2	2	0.6	0.2	0.05	0.2	0.01	12	0.94	0	0.98474
10	10	0.05	0	0.2	2	0.6	0.2	0.05	0.2	0.05	6	0.94	0.125023	0.985221
10	10	0.05	0	0.2	2	0.6	0.2	0.05	0.2	0.05	12	0.94	0.0698108	0.984199
10	10	0.05	0	0.2	2	0.6	0.2	0.05	0.2	0.1	6	0.94	0.125563	0.988105
10	10	0.05	0	0.2	2	0.6	0.2	0.05	0.2	0.1	12	0.94	0.265846	0.989907
10	10	0.05	0	0.2	2	0.6	0.2	0.05	0.5	0.01	6	0.94	0.983238	0.239772
10	10	0.05	0	0.2	2	0.6	0.2	0.05	0.5	0.01	12	0.94	0.852508	0.0129168
10	10	0.05	0	0.2	2	0.6	0.2	0.05	0.5	0.05	6	0.94	0.390327	0.927966
10	10	0.05	0	0.2	2	0.6	0.2	0.05	0.5	0.05	12	0.94	0.672214	0.427336
10	10	0.05	0	0.2	2	0.6	0.2	0.05	0.5	0.1	6	0.94	0.689757	0.721718
10	10	0.05	0	0.2	2	0.6	0.2	0.05	0.5	0.1	12	0.94	0.235927	0.983599
10	10	0.05	0	0.2	2	0.6	0.2	0.05	0.8	0.01	6	0.94	0.979033	0.240733
10	10	0.05	0	0.2	2	0.6	0.2	0.05	0.8	0.01	12	0.94	0.797897	0.0102734
10	10	0.05	0	0.2	2	0.6	0.2	0.05	0.8	0.05	6	0.94	0.930129	0.426074
10	10	0.05	0	0.2	2	0.6	0.2	0.05	0.8	0.05	12	0.94	0.825413	0.0177831
10	10	0.05	0	0.2	2	0.6	0.2	0.05	0.8	0.1	6	0.94	0.850105	0.432442
10	10	0.05	0	0.2	2	0.6	0.2	0.05	0.8	0.1	12	0.94	0.893602	0.060018
10	10	0.05	0	0.2	2	0.6	0.2	0.1	0.2	0.01	6	0.94	0	0.985761
10	10	0.05	0	0.2	2	0.6	0.2	0.1	0.2	0.01	12	0.94	0	0.985521
10	10	0.05	0	0.2	2	0.6	0.2	0.1	0.2	0.05	6	0.94	0.0394713	0.989126
10	10	0.05	0	0.2	2	0.6	0.2	0.1	0.2	0.05	12	0.94	0.017663	0.000180234
10	10	0.05	0	0.2	2	0.6	0.2	0.1	0.2	0.1	6	0.94	0.0867528	0.983599
10	10	0.05	0	0.2	2	0.6	0.2	0.1	0.2	0.1	12	0.94	0.141965	0.990448
10	10	0.05	0	0.2	2	0.6	0.2	0.1	0.5	0.01	6	0.94	0.982277	0.201202
10	10	0.05	0	0.2	2	0.6	0.2	0.1	0.5	0.01	12	0.94	0.797236	0.00949234
10	10	0.05	0	0.2	2	0.6	0.2	0.1	0.5	0.05	6	0.94	0.983779	0.26939
10	10	0.05	0	0.2	2	0.6	0.2	0.1	0.5	0.05	12	0.94	0.921718	0.0160409
10	10	0.05	0	0.2	2	0.6	0.2	0.1	0.5	0.1	6	0.94	0.609853	0.872334
10	10	0.05	0	0.2	2	0.6	0.2	0.1	0.5	0.1	12	0.94	0.865906	0.290478
10	10	0.05	0	0.2	2	0.6	0.2	0.1	0.8	0.01	6	0.94	0.980775	0.229919
10	10	0.05	0	0.2	2	0.6	0.2	0.1	0.8	0.01	12	0.94	0.878462	0.0118955
10	10	0.05	0	0.2	2	0.6	0.2	0.1	0.8	0.05	6	0.94	0.927786	0.341244
10	10	0.05	0	0.2	2	0.6	0.2	0.1	0.8	0.05	12	0.94	0.937939	0.0537098
10	10	0.05	0	0.2	2	0.6	0.2	0.1	0.8	0.1	6	0.94	0.958666	0.305017
10	10	0.05	0	0.2	2	0.6	0.2	0.1	0.8	0.1	12	0.94	0.885731	0.0155602
10	10	0.05	0	0.2	2	0.6	0.5	0.01	0.2	0.01	6	0.94	0.00132172	0.989486
10	10	0.05	0	0.2	2	0.6	0.5	0.01	0.2	0.01	12	0.94	0	0.981316
10	10	0.05	0	0.2	2	0.6	0.5	0.01	0.2	0.05	6	0.94	0.0932412	0.985461
10	10	0.05	0	0.2	2	0.6	0.5	0.01	0.2	0.05	12	0.94	0.045419	0.988946
10	10	0.05	0	0.2	2	0.6	0.5	0.01	0.2	0.1	6	0.94	0.123521	0.988886
10	10	0.05	0	0.2	2	0.6	0.5	0.01	0.2	0.1	12	0.94	0.101292	0.982938
10	10	0.05	0	0.2	2	0.6	0.5	0.01	0.5	0.01	6	0.94	0.983479	0.231301
10	10	0.05	0	0.2	2	0.6	0.5	0.01	0.5	0.01	12	0.94	0.886933	0.0155002
10	10	0.05	0	0.2	2	0.6	0.5	0.01	0.5	0.05	6	0.94	0.97729	0.2155
10	10	0.05	0	0.2	2	0.6	0.5	0.01	0.5	0.05	12	0.94	0.937339	0.0462001
10	10	0.05	0	0.2	2	0.6	0.5	0.01	0.5	0.1	6	0.94	0.427636	0.967678
10	10	0.05	0	0.2	2	0.6	0.5	0.01	0.5	0.1	12	0.94	0.536858	0.877861
10	10	0.05	0	0.2	2	0.6	0.5	0.01	0.8	0.01	6	0.94	0.97669	0.21556
10	10	0.05	0	0.2	2	0.6	0.5	0.01	0.8	0.01	12	0.94	0.80805	0.00955242
10	10	0.05	0	0.2	2	0.6	0.5	0.01	0.8	0.05	6	0.94	0.97729	0.248543
10	10	0.05	0	0.2	2	0.6	0.5	0.01	0.8	0.05	12	0.94	0.000540703	0.000180234
10	10	0.05	0	0.2	2	0.6	0.5	0.01	0.8	0.1	6	0.94	0.693001	0.597296
10	10	0.05	0	0.2	2	0.6	0.5	0.01	0.8	0.1	12	0.94	0.621568	0.0678883
10	10	0.05	0	0.2	2	0.6	0.5	0.05	0.2	0.01	6	0.94	0	0.983719
10	10	0.05	0	0.2	2	0.6	0.5	0.05	0.2	0.01	12	0.94	0	0.983839
10	10	0.05	0	0.2	2	0.6	0.5	0.05	0.2	0.05	6	0.94	0.0760589	0.986302
10	10	0.05	0	0.2	2	0.6	0.5	0.05	0.2	0.05	12	0.94	0.254731	0.989006
10	10	0.05	0	0.2	2	0.6	0.5	0.05	0.2	0.1	6	0.94	0.200481	0.977411
10	10	0.05	0	0.2	2	0.6	0.5	0.05	0.2	0.1	12	0.94	0.379874	0.703094
10	10	0.05	0	0.2	2	0.6	0.5	0.05	0.5	0.01	6	0.94	0.975188	0.191829
10	10	0.05	0	0.2	2	0.6	0.5	0.05	0.5	0.01	12	0.94	0.780475	0.00805047
10	10	0.05	0	0.2	2	0.6	0.5	0.05	0.5	0.05	6	0.94	0.986663	0.662001
10	10	0.05	0	0.2	2	0.6	0.5	0.05	0.5	0.05	12	0.94	0.84644	0.22313
10	10	0.05	0	0.2	2	0.6	0.5	0.05	0.5	0.1	6	0.94	0.56888	0.849745
10	10	0.05	0	0.2	2	0.6	0.5	0.05	0.5	0.1	12	0.94	0.545629	0.0732352
10	10	0.05	0	0.2	2	0.6	0.5	0.05	0.8	0.01	6	0.94	0.972664	0.220607
10	10	0.05	0	0.2	2	0.6	0.5	0.05	0.8	0.01	12	0.94	0.795855	0.00468609
10	10	0.05	0	0.2	2	0.6	0.5	0.05	0.8	0.05	6	0.94	0.9848	0.380415
10	10	0.05	0	0.2	2	0.6	0.5	0.05	0.8	0.05	12	0.94	0.851547	0.0412737
10	10	0.05	0	0.2	2	0.6	0.5	0.05	0.8	0.1	6	0.94	0.582397	0.500631
10	10	0.05	0	0.2	2	0.6	0.5	0.05	0.8	0.1	12	0.94	0.858096	0.0999099
10	10	0.05	0	0.2	2	0.6	0.5	0.1	0.2	0.01	6	0.94	0	0.984199
10	10	0.05	0	0.2	2	0.6	0.5	0.1	0.2	0.01	12	0.94	0	0.983659
10	10	0.05	0	0.2	2	0.6	0.5	0.1	0.2	0.05	6	0.94	0.0522679	0.989066
10	10	0.05	0	0.2	2	0.6	0.5	0.1	0.2	0.05	12	0.94	0.0324422	0.988825
10	10	0.05	0	0.2	2	0.6	0.5	0.1	0.2	0.1	6	0.94	0.277681	0.982277
10	10	0.05	0	0.2	2	0.6	0.5	0.1	0.2	0.1	12	0.94	0.14581	0.987143
10	10	0.05	0	0.2	2	0.6	0.5	0.1	0.5	0.01	6	0.94	0.99207	0.188765
10	10	0.05	0	0.2	2	0.6	0.5	0.1	0.5	0.01	12	0.94	0.560409	0.00528687
10	10	0.05	0	0.2	2	0.6	0.5	0.1	0.5	0.05	6	0.94	0.677801	0.524902
10	10	0.05	0	0.2	2	0.6	0.5	0.1	0.5	0.05	12	0.94	0.481346	0.000180234
10	10	0.05	0	0.2	2	0.6	0.5	0.1	0.5	0.1	6	0.94	0.699369	0.573025
10	10	0.05	0	0.2	2	0.6	0.5	0.1	0.5	0.1	12	0.94	0.288315	0.000180234
10	10	0.05	0	0.2	2	0.6	0.5	0.1	0.8	0.01	6	0.94	0.968159	0.189006
10	10	0.05	0	0.2	2	0.6	0.5	0.1	0.8	0.01	12	0.94	0.875038	0.00895164
10	10	0.05	0	0.2	2	0.6	0.5	0.1	0.8	0.05	6	0.94	0.80805	0.543587
10	10	0.05	0	0.2	2	0.6	0.5	0.1	0.8	0.05	12	0.94	0.89985	0.0234905
10	10	0.05	0	0.2	2	0.6	0.5	0.1	0.8	0.1	6	0.94	0.948032	0.347071
10	10	0.05	0	0.2	2	0.6	0.5	0.1	0.8	0.1	12	0.94	0.365035	0.000180234
10	10	0.05	0	0.2	2	0.6	0.8	0.01	0.2	0.01	6	0.94	0.000660859	0.986362
10	10	0.05	0	0.2	2	0.6	0.8	0.01	0.2	0.01	12	0.94	0	0.990027
10	10	0.05	0	0.2	2	0.6	0.8	0.01	0.2	0.05	6	0.94	0.0527486	0.982217
10	10	0.05	0	0.2	2	0.6	0.8	0.01	0.2	0.05	12	0.94	0.0616401	0.986062
10	10	0.05	0	0.2	2	0.6	0.8	0.01	0.2	0.1	6	0.94	0.305497	0.98432
10	10	0.05	0	0.2	2	0.6	0.8	0.01	0.2	0.1	12	0.94	0.0773806	0.986242
10	10	0.05	0	0.2	2	0.6	0.8	0.01	0.5	0.01	6	0.94	1	0.124722
10	10	0.05	0	0.2	2	0.6	0.8	0.01	0.5	0.01	12	0.94	1	0.00144187
10	10	0.05	0	0.2	2	0.6	0.8	0.01	0.5	0.05	6	0.94	1	0.204986
10	10	0.05	0	0.2	2	0.6	0.8	0.01	0.5	0.05	12	0.94	0.989606	0.25377
10	10	0.05	0	0.2	2	0.6	0.8	0.01	0.5	0.1	6	0.94	0.414779	0.974467
10	10	0.05	0	0.2	2	0.6	0.8	0.01	0.5	0.1	12	0.94	0.480925	0.901652
10	10	0.05	0	0.2	2	0.6	0.8	0.01	0.8	0.01	6	0.94	1	0.12298
10	10	0.05	0	0.2	2	0.6	0.8	0.01	0.8	0.01	12	0.94	1	0.000180234
10	10	0.05	0	0.2	2	0.6	0.8	0.01	0.8	0.05	6	0.94	0.948333	0.328807
10	10	0.05	0	0.2	2	0.6	0.8	0.01	0.8	0.05	12	0.94	0.987684	0.000180234
10	10	0.05	0	0.2	2	0.6	0.8	0.01	0.8	0.1	6	0.94	0.688615	0.453229
10	10	0.05	0	0.2	2	0.6	0.8	0.01	0.8	0.1	12	0.94	0.683569	0.000180234
10	10	0.05	0	0.2	2	0.6	0.8	0.05	0.2	0.01	6	0.94	0.012316	0.986482
10	10	0.05	0	0.2	2	0.6	0.8	0.05	0.2	0.01	12	0.94	0.0024632	0.98426
10	10	0.05	0	0.2	2	0.6	0.8	0.05	0.2	0.05	6	0.94	0.0546711	0.986122
10	10	0.05	0	0.2	2	0.6	0.8	0.05	0.2	0.05	12	0.94	0.0774407	0.983118
10	10	0.05	0	0.2	2	0.6	0.8	0.05	0.2	0.1	6	0.94	0.310964	0.911385
10	10	0.05	0	0.2	2	0.6	0.8	0.05	0.2	0.1	12	0.94	0.0273956	0.980354
10	10	0.05	0	0.2	2	0.6	0.8	0.05	0.5	0.01	6	0.94	0.998919	0.182277
10	10	0.05	0	0.2	2	0.6	0.8	0.05	0.5	0.01	12	0.94	0.974467	0.00174226
10	10	0.05	0	0.2	2	0.6	0.8	0.05	0.5	0.05	6	0.94	0.995434	0.224692
10	10	0.05	0	0.2	2	0.6	0.8	0.05	0.5	0.05	12	0.94	0.988165	0.166236
10	10	0.05	0	0.2	2	0.6	0.8	0.05	0.5	0.1	6	0.94	0.601322	0.92328
10	10	0.05	0	0.2	2	0.6	0.8	0.05	0.5	0.1	12	0.94	0.550976	0.000180234
10	10	0.05	0	0.2	2	0.6	0.8	0.05	0.8	0.01	6	0.94	0.997777	0.134395
10	10	0.05	0	0.2	2	0.6	0.8	0.05	0.8	0.01	12	0.94	0.979934	0.000180234
10	10	0.05	0	0.2	2	0.6	0.8	0.05	0.8	0.05	6	0.94	0.934094	0.346951
10	10	0.05	0	0.2	2	0.6	0.8	0.05	0.8	0.05	12	0.94	0.940583	0.000180234
10	10	0.05	0	0.2	2	0.6	0.8	0.05	0.8	0.1	6	0.94	0.908982	0.236407
10	10	0.05	0	0.2	2	0.6	0.8	0.05	0.8	0.1	12	0.94	0.918474	0.000180234
10	10	0.05	0	0.2	2	0.6	0.8	0.1	0.2	0.01	6	0.94	0	0.988044
10	10	0.05	0	0.2	2	0.6	0.8	0.1	0.2	0.01	12	0.94	0	0.98492
10	10	0.05	0	0.2	2	0.6	0.8	0.1	0.2	0.05	6	0.94	0.0273956	0.986903
10	10	0.05	0	0.2	2	0.6	0.8	0.1	0.2	0.05	12	0.94	0.102433	0.985461
10	10	0.05	0	0.2	2	0.6	0.8	0.1	0.2	0.1	6	0.94	0.163352	0.983178
10	10	0.05	0	0.2	2	0.6	0.8	0.1	0.2	0.1	12	0.94	0.125023	0.000180234
10	10	0.05	0	0.2	2	0.6	0.8	0.1	0.5	0.01	6	0.94	0.998318	0.163112
10	10	0.05	0	0.2	2	0.6	0.8	0.1	0.5	0.01	12	0.94	0.917813	0.000180234
10	10	0.05	0	0.2	2	0.6	0.8	0.1	0.5	0.05	6	0.94	0.283569	0.93848
10	10	0.05	0	0.2	2	0.6	0.8	0.1	0.5	0.05	12	0.94	0.912827	0.476419
10	10	0.05	0	0.2	2	0.6	0.8	0.1	0.5	0.1	6	0.94	0.771223	0.444638
10	10	0.05	0	0.2	2	0.6	0.8	0.1	0.5	0.1	12	0.94	0.658516	0.000180234
10	10	0.05	0	0.2	2	0.6	0.8	0.1	0.8	0.01	6	0.94	0.989246	0.140883
10	10	0.05	0	0.2	2	0.6	0.8	0.1	0.8	0.01	12	0.94	0.703214	0.000180234
10	10	0.05	0	0.2	2	0.6	0.8	0.1	0.8	0.05	6	0.94	0.894142	0.532472
10	10	0.05	0	0.2	2	0.6	0.8	0.1	0.8	0.05	12	0.94	0.86182	0.281226
10	10	0.05	0	0.2	2	0.6	0.8	0.1	0.8	0.1	6	0.94	0.922319	0.221628
10	10	0.05	0	0.2	2	0.6	0.8	0.1	0.8	0.1	12	0.94	0.93055	0.467348
10	10	0.05	0	0.2	6	0.6	0.2	0.01	0.2	0.01	6	0.94	0	0.982637
10	10	0.05	0	0.2	6	0.6	0.2	0.01	0.2	0.01	12	0.94	0	0.98486
10	10	0.05	0	0.2	6	0.6	0.2	0.01	0.2	0.05	6	0.94	0.103995	0.980234
10	10	0.05	0	0.2	6	0.6	0.2	0.01	0.2	0.05	12	0.94	0.0821268	0.989727
10	10	0.05	0	0.2	6	0.6	0.2	0.01	0.2	0.1	6	0.94	0.0746771	0.982758
10	10	0.05	0	0.2	6	0.6	0.2	0.01	0.2	0.1	12	0.94	0.178071	0.980955
10	10	0.05	0	0.2	6	0.6	0.2	0.01	0.5	0.01	6	0.94	0.978252	0.246921
10	10	0.05	0	0.2	6	0.6	0.2	0.01	0.5	0.01	12	0.94	0.787203	0.0124962
10	10	0.05	0	0.2	6	0.6	0.2	0.01	0.5	0.05	6	0.94	0.230279	0.962631
10	10	0.05	0	0.2	6	0.6	0.2	0.01	0.5	0.05	12	0.94	0.841814	0.64626
10	10	0.05	0	0.2	6	0.6	0.2	0.01	0.5	0.1	6	0.94	0.41526	0.981556
10	10	0.05	0	0.2	6	0.6	0.2	0.01	0.5	0.1	12	0.94	0.3696	0.989727
10	10	0.05	0	0.2	6	0.6	0.2	0.01	0.8	0.01	6	0.94	0.983298	0.255512
10	10	0.05	0	0.2	6	0.6	0.2	0.01	0.8	0.01	12	0.94	0.900931	0.0165215
10	10	0.05	0	0.2	6	0.6	0.2	0.01	0.8	0.05	6	0.94	0.978792	0.232142
10	10	0.05	0	0.2	6	0.6	0.2	0.01	0.8	0.05	12	0.94	0.920457	0.0620607
10	10	0.05	0	0.2	6	0.6	0.2	0.01	0.8	0.1	6	0.94	0.949534	0.605467
10	10	0.05	0	0.2	6	0.6	0.2	0.01	0.8	0.1	12	0.94	0.879423	0.0181436
10	10	0.05	0	0.2	6	0.6	0.2	0.05	0.2	0.01	6	0.94	0	0.985161
10	10	0.05	0	0.2	6	0.6	0.2	0.05	0.2	0.01	12	0.94	0	0.983358
10	10	0.05	0	0.2	6	0.6	0.2	0.05	0.2	0.05	6	0.94	0.0635626	0.982577
10	10	0.05	0	0.2	6	0.6	0.2	0.05	0.2	0.05	12	0.94	0.0842295	0.980174
10	10	0.05	0	0.2	6	0.6	0.2	0.05	0.2	0.1	6	0.94	0.03845	0.981496
10	10	0.05	0	0.2	6	0.6	0.2	0.05	0.2	0.1	12	0.94	0.0383298	0.987624
10	10	0.05	0	0.2	6	0.6	0.2	0.05	0.5	0.01	6	0.94	0.983178	0.247582
10	10	0.05	0	0.2	6	0.6	0.2	0.05	0.5	0.01	12	0.94	0.906278	0.0158606
10	10	0.05	0	0.2	6	0.6	0.2	0.05	0.5	0.05	6	0.94	0.766056	0.7997
10	10	0.05	0	0.2	6	0.6	0.2	0.05	0.5	0.05	12	0.94	0.725383	0.340102
10	10	0.05	0	0.2	6	0.6	0.2	0.05	0.5	0.1	6	0.94	0.69985	0.834845
10	10	0.05	0	0.2	6	0.6	0.2	0.05	0.5	0.1	12	0.94	0.194953	0.987804
10	10	0.05	0	0.2	6	0.6	0.2	0.05	0.8	0.01	6	0.94	0.983298	0.220366
10	10	0.05	0	0.2	6	0.6	0.2	0.05	0.8	0.01	12	0.94	0.911385	0.0168819
10	10	0.05	0	0.2	6	0.6	0.2	0.05	0.8	0.05	6	0.94	0.942325	0.280144
10	10	0.05	0	0.2	6	0.6	0.2	0.05	0.8	0.05	12	0.94	0.898949	0.0193451
10	10	0.05	0	0.2	6	0.6	0.2	0.05	0.8	0.1	6	0.94	0.604806	0.614839
10	10	0.05	0	0.2	6	0.6	0.2	0.05	0.8	0.1	12	0.94	0.00985281	0.000180234
10	10	0.05	0	0.2	6	0.6	0.2	0.1	0.2	0.01	6	0.94	0	0.981316
10	10	0.05	0	0.2	6	0.6	0.2	0.1	0.2	0.01	12	0.94	0	0.986122
10	10	0.05	0	0.2	6	0.6	0.2	0.1	0.2	0.05	6	0.94	0.412076	0.971283
10	10	0.05	0	0.2	6	0.6	0.2	0.1	0.2	0.05	12	0.94	0.0936017	0.989667
10	10	0.05	0	0.2	6	0.6	0.2	0.1	0.2	0.1	6	0.94	0.107239	0.980114
10	10	0.05	0	0.2	6	0.6	0.2	0.1	0.2	0.1	12	0.94	0.180655	0.940102
10	10	0.05	0	0.2	6	0.6	0.2	0.1	0.5	0.01	6	0.94	0.983298	0.236527
10	10	0.05	0	0.2	6	0.6	0.2	0.1	0.5	0.01	12	0.94	0.0644638	0.000180234
10	10	0.05	0	0.2	6	0.6	0.2	0.1	0.5	0.05	6	0.94	0.978612	0.253049
10	10	0.05	0	0.2	6	0.6	0.2	0.1	0.5	0.05	12	0.94	0.950195	0.0422349
10	10	0.05	0	0.2	6	0.6	0.2	0.1	0.5	0.1	6	0.94	0.445359	0.950616
10	10	0.05	0	0.2	6	0.6	0.2	0.1	0.5	0.1	12	0.94	0.581376	0.850706
10	10	0.05	0	0.2	6	0.6	0.2	0.1	0.8	0.01	6	0.94	0.979273	0.209192
10	10	0.05	0	0.2	6	0.6	0.2	0.1	0.8	0.01	12	0.94	0.877381	0.0149594
10	10	0.05	0	0.2	6	0.6	0.2	0.1	0.8	0.05	6	0.94	0.980715	0.29967
10	10	0.05	0	0.2	6	0.6	0.2	0.1	0.8	0.05	12	0.94	0.876479	0.0136377
10	10	0.05	0	0.2	6	0.6	0.2	0.1	0.8	0.1	6	0.94	0.911205	0.412136
10	10	0.05	0	0.2	6	0.6	0.2	0.1	0.8	0.1	12	0.94	0.825353	0.0714929
10	10	0.05	0	0.2	6	0.6	0.5	0.01	0.2	0.01	6	0.94	0	0.991469
10	10	0.05	0	0.2	6	0.6	0.5	0.01	0.2	0.01	12	0.94	0	0.980054
10	10	0.05	0	0.2	6	0.6	0.5	0.01	0.2	0.05	6	0.94	0.341244	0.981256
10	10	0.05	0	0.2	6	0.6	0.5	0.01	0.2	0.05	12	0.94	0.121057	0.939261
10	10	0.05	0	0.2	6	0.6	0.5	0.01	0.2	0.1	6	0.94	0.0329829	0.98486
10	10	0.05	0	0.2	6	0.6	0.5	0.01	0.2	0.1	12	0.94	0.044638	0.986242
10	10	0.05	0	0.2	6	0.6	0.5	0.01	0.5	0.01	6	0.94	0.986002	0.296305
10	10	0.05	0	0.2	6	0.6	0.5	0.01	0.5	0.01	12	0.94	0.842235	0.0140583
10	10	0.05	0	0.2	6	0.6	0.5	0.01	0.5	0.05	6	0.94	0.319976	0.968639
10	10	0.05	0	0.2	6	0.6	0.5	0.01	0.5	0.05	12	0.94	0.957525	0.0467408
10	10	0.05	0	0.2	6	0.6	0.5	0.01	0.5	0.1	6	0.94	0.818444	0.533734
10	10	0.05	0	0.2	6	0.6	0.5	0.01	0.5	0.1	12	0.94	0.666086	0.530129
10	10	0.05	0	0.2	6	0.6	0.5	0.01	0.8	0.01	6	0.94	0.981256	0.236227
10	10	0.05	0	0.2	6	0.6	0.5	0.01	0.8	0.01	12	0.94	0.925383	0.0183839
10	10	0.05	0	0.2	6	0.6	0.5	0.01	0.8	0.05	6	0.94	0.975789	0.25377
10	10	0.05	0	0.2	6	0.6	0.5	0.01	0.8	0.05	12	0.94	0.933614	0.262842
10	10	0.05	0	0.2	6	0.6	0.5	0.01	0.8	0.1	6	0.94	0.849204	0.33073
10	10	0.05	0	0.2	6	0.6	0.5	0.01	0.8	0.1	12	0.94	0.693902	0.228837
10	10	0.05	0	0.2	6	0.6	0.5	0.05	0.2	0.01	6	0.94	0	0.980174
10	10	0.05	0	0.2	6	0.6	0.5	0.05	0.2	0.01	12	0.94	0	0.983479
10	10	0.05	0	0.2	6	0.6	0.5	0.05	0.2	0.05	6	0.94	0.0454791	0.982337
10	10	0.05	0	0.2	6	0.6	0.5	0.05	0.2	0.05	12	0.94	0.080805	0.985041
10	10	0.05	0	0.2	6	0.6	0.5	0.05	0.2	0.1	6	0.94	0.34617	0.926885
10	10	0.05	0	0.2	6	0.6	0.5	0.05	0.2	0.1	12	0.94	0.36924	0.957705
10	10	0.05	0	0.2	6	0.6	0.5	0.05	0.5	0.01	6	0.94	0.970682	0.195674
10	10	0.05	0	0.2	6	0.6	0.5	0.05	0.5	0.01	12	0.94	0.00282367	0.000180234
10	10	0.05	0	0.2	6	0.6	0.5	0.05	0.5	0.05	6	0.94	0.698588	0.585701
10	10	0.05	0	0.2	6	0.6	0.5	0.05	0.5	0.05	12	0.94	0.793932	0.710243
10	10	0.05	0	0.2	6	0.6	0.5	0.05	0.5	0.1	6	0.94	0.218744	0.983839
10	10	0.05	0	0.2	6	0.6	0.5	0.05	0.5	0.1	12	0.94	0.852208	0.264584
10	10	0.05	0	0.2	6	0.6	0.5	0.05	0.8	0.01	6	0.94	0.962812	0.200781
10	10	0.05	0	0.2	6	0.6	0.5	0.05	0.8	0.01	12	0.94	0.771643	0.0104536
10	10	0.05	0	0.2	6	0.6	0.5	0.05	0.8	0.05	6	0.94	0.928026	0.276359
10	10	0.05	0	0.2	6	0.6	0.5	0.05	0.8	0.05	12	0.94	0.0148393	0.000180234
10	10	0.05	0	0.2	6	0.6	0.5	0.05	0.8	0.1	6	0.94	0.79219	0.485852
10	10	0.05	0	0.2	6	0.6	0.5	0.05	0.8	0.1	12	0.94	0.841754	0.464584
10	10	0.05	0	0.2	6	0.6	0.5	0.1	0.2	0.01	6	0.94	0	0.986242
10	10	0.05	0	0.2	6	0.6	0.5	0.1	0.2	0.01	12	0.94	0	0.98492
10	10	0.05	0	0.2	6	0.6	0.5	0.1	0.2	0.05	6	0.94	0.263442	0.9845
10	10	0.05	0	0.2	6	0.6	0.5	0.1	0.2	0.05	12	0.94	0.0907179	0.981736
10	10	0.05	0	0.2	6	0.6	0.5	0.1	0.2	0.1	6	0.94	0.0511265	0.983539
10	10	0.05	0	0.2	6	0.6	0.5	0.1	0.2	0.1	12	0.94	0.129348	0.987984
10	10	0.05	0	0.2	6	0.6	0.5	0.1	0.5	0.01	6	0.94	0.962271	0.175909
10	10	0.05	0	0.2	6	0.6	0.5	0.1	0.5	0.01	12	0.94	0.903575	0.0103935
10	10	0.05	0	0.2	6	0.6	0.5	0.1	0.5	0.05	6	0.94	0.910243	0.317813
10	10	0.05	0	0.2	6	0.6	0.5	0.1	0.5	0.05	12	0.94	0.195134	0.000180234
10	10	0.05	0	0.2	6	0.6	0.5	0.1	0.5	0.1	6	0.94	0.335716	0.882848
10	10	0.05	0	0.2	6	0.6	0.5	0.1	0.5	0.1	12	0.94	0.634605	0.356143
10	10	0.05	0	0.2	6	0.6	0.5	0.1	0.8	0.01	6	0.94	0.987624	0.155542
10	10	0.05	0	0.2	6	0.6	0.5	0.1	0.8	0.01	12	0.94	0.909342	0.00498648
10	10	0.05	0	0.2	6	0.6	0.5	0.1	0.8	0.05	6	0.94	0.935476	0.343166
10	10	0.05	0	0.2	6	0.6	0.5	0.1	0.8	0.05	12	0.94	0.783118	0.00564734
10	10	0.05	0	0.2	6	0.6	0.5	0.1	0.8	0.1	6	0.94	0.943587	0.53049
10	10	0.05	0	0.2	6	0.6	0.5	0.1	0.8	0.1	12	0.94	0.519976	0.000180234
10	10	0.05	0	0.2	6	0.6	0.8	0.01	0.2	0.01	6	0.94	0	0.989847
10	10	0.05	0	0.2	6	0.6	0.8	0.01	0.2	0.01	12	0.94	0	0.983358
10	10	0.05	0	0.2	6	0.6	0.8	0.01	0.2	0.05	6	0.94	0.370562	0.878702
10	10	0.05	0	0.2	6	0.6	0.8	0.01	0.2	0.05	12	0.94	0.00769	0.986302
10	10	0.05	0	0.2	6	0.6	0.8	0.01	0.2	0.1	6	0.94	0.0827876	0.968038
10	10	0.05	0	0.2	6	0.6	0.8	0.01	0.2	0.1	12	0.94	0.0605587	0.98462
10	10	0.05	0	0.2	6	0.6	0.8	0.01	0.5	0.01	6	0.94	1	0.131992
10	10	0.05	0	0.2	6	0.6	0.8	0.01	0.5	0.01	12	0.94	0.982157	0.000180234
10	10	0.05	0	0.2	6	0.6	0.8	0.01	0.5	0.05	6	0.94	0.861099	0.324061
10	10	0.05	0	0.2	6	0.6	0.8	0.01	0.5	0.05	12	0.94	0.986543	0.342505
10	10	0.05	0	0.2	6	0.6	0.8	0.01	0.5	0.1	6	0.94	0.382878	0.96888
10	10	0.05	0	0.2	6	0.6	0.8	0.01	0.5	0.1	12	0.94	0.496185	0.000180234
10	10	0.05	0	0.2	6	0.6	0.8	0.01	0.8	0.01	6	0.94	1	0.118414
10	10	0.05	0	0.2	6	0.6	0.8	0.01	0.8	0.01	12	0.94	1	0.000180234
10	10	0.05	0	0.2	6	0.6	0.8	0.01	0.8	0.05	6	0.94	0.958246	0.175248
10	10	0.05	0	0.2	6	0.6	0.8	0.01	0.8	0.05	12	0.94	0.954701	0.000180234
10	10	0.05	0	0.2	6	0.6	0.8	0.01	0.8	0.1	6	0.94	0.94641	0.221388
10	10	0.05	0	0.2	6	0.6	0.8	0.01	0.8	0.1	12	0.94	0.696726	0.000180234
10	10	0.05	0	0.2	6	0.6	0.8	0.05	0.2	0.01	6	0.94	0	0.984019
10	10	0.05	0	0.2	6	0.6	0.8	0.05	0.2	0.01	12	0.94	0	0.983058
10	10	0.05	0	0.2	6	0.6	0.8	0.05	0.2	0.05	6	0.94	0.409733	0.964314
10	10	0.05	0	0.2	6	0.6	0.8	0.05	0.2	0.05	12	0.94	0.0162211	0.955362
10	10	0.05	0	0.2	6	0.6	0.8	0.05	0.2	0.1	6	0.94	0.0851907	0.9845
10	10	0.05	0	0.2	6	0.6	0.8	0.05	0.2	0.1	12	0.94	0.357284	0.934275
10	10	0.05	0	0.2	6	0.6	0.8	0.05	0.5	0.01	6	0.94	0.985461	0.134034
10	10	0.05	0	0.2	6	0.6	0.8	0.05	0.5	0.01	12	0.94	0.934034	0.000180234
10	10	0.05	0	0.2	6	0.6	0.8	0.05	0.5	0.05	6	0.94	0.995975	0.144488
10	10	0.05	0	0.2	6	0.6	0.8	0.05	0.5	0.05	12	0.94	0.950315	0.50754
10	10	0.05	0	0.2	6	0.6	0.8	0.05	0.5	0.1	6	0.94	0.943887	0.833764
10	10	0.05	0	0.2	6	0.6	0.8	0.05	0.5	0.1	12	0.94	0.213758	0.975188
10	10	0.05	0	0.2	6	0.6	0.8	0.05	0.8	0.01	6	0.94	0.984199	0.151397
10	10	0.05	0	0.2	6	0.6	0.8	0.05	0.8	0.01	12	0.94	0.413638	0.000180234
10	10	0.05	0	0.2	6	0.6	0.8	0.05	0.8	0.05	6	0.94	0.989426	0.15416
10	10	0.05	0	0.2	6	0.6	0.8	0.05	0.8	0.05	12	0.94	0.939261	0.00829078
10	10	0.05	0	0.2	6	0.6	0.8	0.05	0.8	0.1	6	0.94	0.718594	0.264944
10	10	0.05	0	0.2	6	0.6	0.8	0.05	0.8	0.1	12	0.94	0.653049	0.000180234
10	10	0.05	0	0.2	6	0.6	0.8	0.1	0.2	0.01	6	0.94	0	0.980174
10	10	0.05	0	0.2	6	0.6	0.8	0.1	0.2	0.01	12	0.94	0	0.983719
10	10	0.05	0	0.2	6	0.6	0.8	0.1	0.2	0.05	6	0.94	0.087654	0.985701
10	10	0.05	0	0.2	6	0.6	0.8	0.1	0.2	0.05	12	0.94	0.0764193	0.0262541
10	10	0.05	0	0.2	6	0.6	0.8	0.1	0.2	0.1	6	0.94	0.230279	0.981436
10	10	0.05	0	0.2	6	0.6	0.8	0.1	0.2	0.1	12	0.94	0.156684	0.000180234
10	10	0.05	0	0.2	6	0.6	0.8	0.1	0.5	0.01	6	0.94	0.96912	0.134755
10	10	0.05	0	0.2	6	0.6	0.8	0.1	0.5	0.01	12	0.94	0.85383	0.000180234
10	10	0.05	0	0.2	6	0.6	0.8	0.1	0.5	0.05	6	0.94	0.995795	0.542625
10	10	0.05	0	0.2	6	0.6	0.8	0.1	0.5	0.05	12	0.94	0.255752	0.000180234
10	10	0.05	0	0.2	6	0.6	0.8	0.1	0.5	0.1	6	0.94	0.534275	0.793031
10	10	0.05	0	0.2	6	0.6	0.8	0.1	0.5	0.1	12	0.94	0.458336	0.403424
10	10	0.05	0	0.2	6	0.6	0.8	0.1	0.8	0.01	6	0.94	0.996095	0.137819
10	10	0.05	0	0.2	6	0.6	0.8	0.1	0.8	0.01	12	0.94	0.944308	0.00234305
10	10	0.05	0	0.2	6	0.6	0.8	0.1	0.8	0.05	6	0.94	0.797837	0.481886
10	10	0.05	0	0.2	6	0.6	0.8	0.1	0.8	0.05	12	0.94	0.605047	0.000180234
10	10	0.05	0	0.2	6	0.6	0.8	0.1	0.8	0.1	6	0.94	0.899609	0.345269
10	10	0.05	0	0.2	6	0.6	0.8	0.1	0.8	0.1	12	0.94	0.934575	0.388705
10	10	0.05	0	0.4	2	0.6	0.2	0.01	0.2	0.01	6	0.94	0	0.982337
10	10	0.05	0	0.4	2	0.6	0.2	0.01	0.2	0.01	12	0.94	0	0.989066
10	10	0.05	0	0.4	2	0.6	0.2	0.01	0.2	0.05	6	0.94	0.0935416	0.982337
10	10	0.05	0	0.4	2	0.6	0.2	0.01	0.2	0.05	12	0.94	0.085371	0.93055
10	10	0.05	0	0.4	2	0.6	0.2	0.01	0.2	0.1	6	0.94	0.33866	0.978853
10	10	0.05	0	0.4	2	0.6	0.2	0.01	0.2	0.1	12	0.94	0.209192	0.980655
10	10	0.05	0	0.4	2	0.6	0.2	0.01	0.5	0.01	6	0.94	0.982878	0.255752
10	10	0.05	0	0.4	2	0.6	0.2	0.01	0.5	0.01	12	0.94	0.886573	0.0159207
10	10	0.05	0	0.4	2	0.6	0.2	0.01	0.5	0.05	6	0.94	0.926705	0.294443
10	10	0.05	0	0.4	2	0.6	0.2	0.01	0.5	0.05	12	0.94	0.967498	0.0313007
10	10	0.05	0	0.4	2	0.6	0.2	0.01	0.5	0.1	6	0.94	0.524482	0.855993
10	10	0.05	0	0.4	2	0.6	0.2	0.01	0.5	0.1	12	0.94	0.439591	0.560048
10	10	0.05	0	0.4	2	0.6	0.2	0.01	0.8	0.01	6	0.94	0.981075	0.239952
10	10	0.05	0	0.4	2	0.6	0.2	0.01	0.8	0.01	12	0.94	0.911084	0.0173025
10	10	0.05	0	0.4	2	0.6	0.2	0.01	0.8	0.05	6	0.94	0.96888	0.263142
10	10	0.05	0	0.4	2	0.6	0.2	0.01	0.8	0.05	12	0.94	0.883208	0.0155602
10	10	0.05	0	0.4	2	0.6	0.2	0.01	0.8	0.1	6	0.94	0.953259	0.349474
10	10	0.05	0	0.4	2	0.6	0.2	0.01	0.8	0.1	12	0.94	0.90784	0.172484
10	10	0.05	0	0.4	2	0.6	0.2	0.05	0.2	0.01	6	0.94	0.0167618	0.985521
10	10	0.05	0	0.4	2	0.6	0.2	0.05	0.2	0.01	12	0.94	0.00096125	0.980655
10	10	0.05	0	0.4	2	0.6	0.2	0.05	0.2	0.05	6	0.94	0.0243316	0.983238
10	10	0.05	0	0.4	2	0.6	0.2	0.05	0.2	0.05	12	0.94	0.0797236	0.982758
10	10	0.05	0	0.4	2	0.6	0.2	0.05	0.2	0.1	6	0.94	0.347792	0.981196
10	10	0.05	0	0.4	2	0.6	0.2	0.05	0.2	0.1	12	0.94	0.144187	0.982097
10	10	0.05	0	0.4	2	0.6	0.2	0.05	0.5	0.01	6	0.94	0.985581	0.225593
10	10	0.05	0	0.4	2	0.6	0.2	0.05	0.5	0.01	12	0.94	0.902433	0.0156804
10	10	0.05	0	0.4	2	0.6	0.2	0.05	0.5	0.05	6	0.94	0.860499	0.728507
10	10	0.05	0	0.4	2	0.6	0.2	0.05	0.5	0.05	12	0.94	0.5538	0.614899
10	10	0.05	0	0.4	2	0.6	0.2	0.05	0.5	0.1	6	0.94	0.445539	0.862782
10	10	0.05	0	0.4	2	0.6	0.2	0.05	0.5	0.1	12	0.94	0.747972	0.421087
10	10	0.05	0	0.4	2	0.6	0.2	0.05	0.8	0.01	6	0.94	0.982637	0.23839
10	10	0.05	0	0.4	2	0.6	0.2	0.05	0.8	0.01	12	0.94	0.00342445	0.000180234
10	10	0.05	0	0.4	2	0.6	0.2	0.05	0.8	0.05	6	0.94	0.896906	0.316852
10	10	0.05	0	0.4	2	0.6	0.2	0.05	0.8	0.05	12	0.94	0.833223	0.0179033
10	10	0.05	0	0.4	2	0.6	0.2	0.05	0.8	0.1	6	0.94	0.910484	0.375488
10	10	0.05	0	0.4	2	0.6	0.2	0.05	0.8	0.1	12	0.94	0.883749	0.429799
10	10	0.05	0	0.4	2	0.6	0.2	0.1	0.2	0.01	6	0.94	0	0.983238
10	10	0.05	0	0.4	2	0.6	0.2	0.1	0.2	0.01	12	0.94	0	0.981977
10	10	0.05	0	0.4	2	0.6	0.2	0.1	0.2	0.05	6	0.94	0.0868129	0.980054
10	10	0.05	0	0.4	2	0.6	0.2	0.1	0.2	0.05	12	0.94	0.275578	0.918534
10	10	0.05	0	0.4	2	0.6	0.2	0.1	0.2	0.1	6	0.94	0.0604986	0.987263
10	10	0.05	0	0.4	2	0.6	0.2	0.1	0.2	0.1	12	0.94	0.310303	0.989727
10	10	0.05	0	0.4	2	0.6	0.2	0.1	0.5	0.01	6	0.94	0.978913	0.209973
10	10	0.05	0	0.4	2	0.6	0.2	0.1	0.5	0.01	12	0.94	0.847462	0.0139982
10	10	0.05	0	0.4	2	0.6	0.2	0.1	0.5	0.05	6	0.94	0.30021	0.912827
10	10	0.05	0	0.4	2	0.6	0.2	0.1	0.5	0.05	12	0.94	0.59243	0.0637429
10	10	0.05	0	0.4	2	0.6	0.2	0.1	0.5	0.1	6	0.94	0.538961	0.848483
10	10	0.05	0	0.4	2	0.6	0.2	0.1	0.5	0.1	12	0.94	0.533614	0.853289
10	10	0.05	0	0.4	2	0.6	0.2	0.1	0.8	0.01	6	0.94	0.966777	0.221808
10	10	0.05	0	0.4	2	0.6	0.2	0.1	0.8	0.01	12	0.94	0.875038	0.0120757
10	10	0.05	0	0.4	2	0.6	0.2	0.1	0.8	0.05	6	0.94	0.895885	0.371343
10	10	0.05	0	0.4	2	0.6	0.2	0.1	0.8	0.05	12	0.94	0.865365	0.0570141
10	10	0.05	0	0.4	2	0.6	0.2	0.1	0.8	0.1	6	0.94	0.973325	0.30015
10	10	0.05	0	0.4	2	0.6	0.2	0.1	0.8	0.1	12	0.94	0.881947	0.0404326
10	10	0.05	0	0.4	2	0.6	0.5	0.01	0.2	0.01	6	0.94	0	0.986422
10	10	0.05	0	0.4	2	0.6	0.5	0.01	0.2	0.01	12	0.94	0	0.980294
10	10	0.05	0	0.4	2	0.6	0.5	0.01	0.2	0.05	6	0.94	0.0230099	0.989967
10	10	0.05	0	0.4	2	0.6	0.5	0.01	0.2	0.05	12	0.94	0.257795	0.983058
10	10	0.05	0	0.4	2	0.6	0.5	0.01	0.2	0.1	6	0.94	0.106699	0.982457
10	10	0.05	0	0.4	2	0.6	0.5	0.01	0.2	0.1	12	0.94	0.119015	0.989006
10	10	0.05	0	0.4	2	0.6	0.5	0.01	0.5	0.01	6	0.94	0.975308	0.232803
10	10	0.05	0	0.4	2	0.6	0.5	0.01	0.5	0.01	12	0.94	0.878762	0.013878
10	10	0.05	0	0.4	2	0.6	0.5	0.01	0.5	0.05	6	0.94	0.414899	0.971883
10	10	0.05	0	0.4	2	0.6	0.5	0.01	0.5	0.05	12	0.94	0.911625	0.458456
10	10	0.05	0	0.4	2	0.6	0.5	0.01	0.5	0.1	6	0.94	0.745629	0.643617
10	10	0.05	0	0.4	2	0.6	0.5	0.01	0.5	0.1	12	0.94	0.574587	0.259898
10	10	0.05	0	0.4	2	0.6	0.5	0.01	0.8	0.01	6	0.94	0.978672	0.249564
10	10	0.05	0	0.4	2	0.6	0.5	0.01	0.8	0.01	12	0.94	0.880324	0.0133974
10	10	0.05	0	0.4	2	0.6	0.5	0.01	0.8	0.05	6	0.94	0.965936	0.240252
10	10	0.05	0	0.4	2	0.6	0.5	0.01	0.8	0.05	12	0.94	0.807209	0.0396515
10	10	0.05	0	0.4	2	0.6	0.5	0.01	0.8	0.1	6	0.94	0.874016	0.429498
10	10	0.05	0	0.4	2	0.6	0.5	0.01	0.8	0.1	12	0.94	0.911024	0.43827
10	10	0.05	0	0.4	2	0.6	0.5	0.05	0.2	0.01	6	0.94	0.000720937	0.991589
10	10	0.05	0	0.4	2	0.6	0.5	0.05	0.2	0.01	12	0.94	0	0.982217
10	10	0.05	0	0.4	2	0.6	0.5	0.05	0.2	0.05	6	0.94	0.285852	0.917753
10	10	0.05	0	0.4	2	0.6	0.5	0.05	0.2	0.05	12	0.94	0.191289	0.987804
10	10	0.05	0	0.4	2	0.6	0.5	0.05	0.2	0.1	6	0.94	0.103394	0.981015
10	10	0.05	0	0.4	2	0.6	0.5	0.05	0.2	0.1	12	0.94	0.0302193	0.917453
10	10	0.05	0	0.4	2	0.6	0.5	0.05	0.5	0.01	6	0.94	0.990087	0.166416
10	10	0.05	0	0.4	2	0.6	0.5	0.05	0.5	0.01	12	0.94	0.781616	0.00504656
10	10	0.05	0	0.4	2	0.6	0.5	0.05	0.5	0.05	6	0.94	0.987203	0.671553
10	10	0.05	0	0.4	2	0.6	0.5	0.05	0.5	0.05	12	0.94	0.955242	0.152478
10	10	0.05	0	0.4	2	0.6	0.5	0.05	0.5	0.1	6	0.94	0.40769	0.897026
10	10	0.05	0	0.4	2	0.6	0.5	0.05	0.5	0.1	12	0.94	0.867408	0.0785822
10	10	0.05	0	0.4	2	0.6	0.5	0.05	0.8	0.01	6	0.94	0.962451	0.214359
10	10	0.05	0	0.4	2	0.6	0.5	0.05	0.8	0.01	12	0.94	0.898588	0.011535
10	10	0.05	0	0.4	2	0.6	0.5	0.05	0.8	0.05	6	0.94	0.959507	0.175849
10	10	0.05	0	0.4	2	0.6	0.5	0.05	0.8	0.05	12	0.94	0.783539	0.127666
10	10	0.05	0	0.4	2	0.6	0.5	0.05	0.8	0.1	6	0.94	0.506038	0.955542
10	10	0.05	0	0.4	2	0.6	0.5	0.05	0.8	0.1	12	0.94	0.593451	0.105137
10	10	0.05	0	0.4	2	0.6	0.5	0.1	0.2	0.01	6	0.94	0	0.980775
10	10	0.05	0	0.4	2	0.6	0.5	0.1	0.2	0.01	12	0.94	0	0.985401
10	10	0.05	0	0.4	2	0.6	0.5	0.1	0.2	0.05	6	0.94	0.248183	0.98438
10	10	0.05	0	0.4	2	0.6	0.5	0.1	0.2	0.05	12	0.94	0.0604986	0.986122
10	10	0.05	0	0.4	2	0.6	0.5	0.1	0.2	0.1	6	0.94	0.137399	0.987263
10	10	0.05	0	0.4	2	0.6	0.5	0.1	0.2	0.1	12	0.94	0.0673476	0.989486
10	10	0.05	0	0.4	2	0.6	0.5	0.1	0.5	0.01	6	0.94	0.988345	0.181616
10	10	0.05	0	0.4	2	0.6	0.5	0.1	0.5	0.01	12	0.94	0.414719	0.000180234
10	10	0.05	0	0.4	2	0.6	0.5	0.1	0.5	0.05	6	0.94	0.610814	0.657315
10	10	0.05	0	0.4	2	0.6	0.5	0.1	0.5	0.05	12	0.94	0.973205	0.253109
10	10	0.05	0	0.4	2	0.6	0.5	0.1	0.5	0.1	6	0.94	0.719616	0.854671
10	10	0.05	0	0.4	2	0.6	0.5	0.1	0.5	0.1	12	0.94	0.233524	0.962571
10	10	0.05	0	0.4	2	0.6	0.5	0.1	0.8	0.01	6	0.94	0.974587	0.163953
10	10	0.05	0	0.4	2	0.6	0.5	0.1	0.8	0.01	12	0.94	0.887293	0.00847101
10	10	0.05	0	0.4	2	0.6	0.5	0.1	0.8	0.05	6	0.94	0.898468	0.337038
10	10	0.05	0	0.4	2	0.6	0.5	0.1	0.8	0.05	12	0.94	0.617723	0.00408531
10	10	0.05	0	0.4	2	0.6	0.5	0.1	0.8	0.1	6	0.94	0.969721	0.552779
10	10	0.05	0	0.4	2	0.6	0.5	0.1	0.8	0.1	12	0.94	0.237609	0.000180234
10	10	0.05	0	0.4	2	0.6	0.8	0.01	0.2	0.01	6	0.94	0	0.982878
10	10	0.05	0	0.4	2	0.6	0.8	0.01	0.2	0.01	12	0.94	0	0.981376
10	10	0.05	0	0.4	2	0.6	0.8	0.01	0.2	0.05	6	0.94	0.101712	0.990207
10	10	0.05	0	0.4	2	0.6	0.8	0.01	0.2	0.05	12	0.94	0.0563533	0.983539
10	10	0.05	0	0.4	2	0.6	0.8	0.01	0.2	0.1	6	0.94	0.0547912	0.980835
10	10	0.05	0	0.4	2	0.6	0.8	0.01	0.2	0.1	12	0.94	0.15368	0.982698
10	10	0.05	0	0.4	2	0.6	0.8	0.01	0.5	0.01	6	0.94	1	0.123521
10	10	0.05	0	0.4	2	0.6	0.8	0.01	0.5	0.01	12	0.94	1	0.000180234
10	10	0.05	0	0.4	2	0.6	0.8	0.01	0.5	0.05	6	0.94	0.319435	0.988946
10	10	0.05	0	0.4	2	0.6	0.8	0.01	0.5	0.05	12	0.94	0.748032	0.752719
10	10	0.05	0	0.4	2	0.6	0.8	0.01	0.5	0.1	6	0.94	0.289817	0.978372
10	10	0.05	0	0.4	2	0.6	0.8	0.01	0.5	0.1	12	0.94	0.321238	0.000180234
10	10	0.05	0	0.4	2	0.6	0.8	0.01	0.8	0.01	6	0.94	1	0.126164
10	10	0.05	0	0.4	2	0.6	0.8	0.01	0.8	0.01	12	0.94	1	0.000180234
10	10	0.05	0	0.4	2	0.6	0.8	0.01	0.8	0.05	6	0.94	0.998798	0.130189
10	10	0.05	0	0.4	2	0.6	0.8	0.01	0.8	0.05	12	0.94	0.715831	0.000180234
10	10	0.05	0	0.4	2	0.6	0.8	0.01	0.8	0.1	6	0.94	0.689997	0.841454
10	10	0.05	0	0.4	2	0.6	0.8	0.01	0.8	0.1	12	0.94	0.9541	0.000180234
10	10	0.05	0	0.4	2	0.6	0.8	0.05	0.2	0.01	6	0.94	0	0.983539
10	10	0.05	0	0.4	2	0.6	0.8	0.05	0.2	0.01	12	0.94	0.0024632	0.987444
10	10	0.05	0	0.4	2	0.6	0.8	0.05	0.2	0.05	6	0.94	0.0770802	0.981556
10	10	0.05	0	0.4	2	0.6	0.8	0.05	0.2	0.05	12	0.94	0.083088	0.989306
10	10	0.05	0	0.4	2	0.6	0.8	0.05	0.2	0.1	6	0.94	0.525563	0.849625
10	10	0.05	0	0.4	2	0.6	0.8	0.05	0.2	0.1	12	0.94	0.119135	0.988044
10	10	0.05	0	0.4	2	0.6	0.8	0.05	0.5	0.01	6	0.94	0.989606	0.127666
10	10	0.05	0	0.4	2	0.6	0.8	0.05	0.5	0.01	12	0.94	0.995014	0.000180234
10	10	0.05	0	0.4	2	0.6	0.8	0.05	0.5	0.05	6	0.94	0.99243	0.444217
10	10	0.05	0	0.4	2	0.6	0.8	0.05	0.5	0.05	12	0.94	0.959267	0.021508
10	10	0.05	0	0.4	2	0.6	0.8	0.05	0.5	0.1	6	0.94	0.693361	0.714809
10	10	0.05	0	0.4	2	0.6	0.8	0.05	0.5	0.1	12	0.94	0.157044	0.000180234
10	10	0.05	0	0.4	2	0.6	0.8	0.05	0.8	0.01	6	0.94	0.997957	0.139922
10	10	0.05	0	0.4	2	0.6	0.8	0.05	0.8	0.01	12	0.94	0.681045	0.000180234
10	10	0.05	0	0.4	2	0.6	0.8	0.05	0.8	0.05	6	0.94	0.986603	0.129528
10	10	0.05	0	0.4	2	0.6	0.8	0.05	0.8	0.05	12	0.94	0.365575	0.000180234
10	10	0.05	0	0.4	2	0.6	0.8	0.05	0.8	0.1	6	0.94	0.933554	0.35422
10	10	0.05	0	0.4	2	0.6	0.8	0.05	0.8	0.1	12	0.94	0.763773	0.000180234
10	10	0.05	0	0.4	2	0.6	0.8	0.1	0.2	0.01	6	0.94	0	0.986843
10	10	0.05	0	0.4	2	0.6	0.8	0.1	0.2	0.01	12	0.94	0	0.982758
10	10	0.05	0	0.4	2	0.6	0.8	0.1	0.2	0.05	6	0.94	0.0337038	0.981196
10	10	0.05	0	0.4	2	0.6	0.8	0.1	0.2	0.05	12	0.94	0.321117	0.988165
10	10	0.05	0	0.4	2	0.6	0.8	0.1	0.2	0.1	6	0.94	0.0469811	0.986783
10	10	0.05	0	0.4	2	0.6	0.8	0.1	0.2	0.1	12	0.94	0.135176	0.000180234
10	10	0.05	0	0.4	2	0.6	0.8	0.1	0.5	0.01	6	0.94	0.984139	0.141664
10	10	0.05	0	0.4	2	0.6	0.8	0.1	0.5	0.01	12	0.94	0.851427	0.000180234
10	10	0.05	0	0.4	2	0.6	0.8	0.1	0.5	0.05	6	0.94	0.431661	0.949354
10	10	0.05	0	0.4	2	0.6	0.8	0.1	0.5	0.05	12	0.94	0.79219	0.000180234
10	10	0.05	0	0.4	2	0.6	0.8	0.1	0.5	0.1	6	0.94	0.429498	0.974827
10	10	0.05	0	0.4	2	0.6	0.8	0.1	0.5	0.1	12	0.94	0.722139	0.666086
10	10	0.05	0	0.4	2	0.6	0.8	0.1	0.8	0.01	6	0.94	0.985942	0.143046
10	10	0.05	0	0.4	2	0.6	0.8	0.1	0.8	0.01	12	0.94	0.84596	0.000180234
10	10	0.05	0	0.4	2	0.6	0.8	0.1	0.8	0.05	6	0.94	0.989787	0.158126
10	10	0.05	0	0.4	2	0.6	0.8	0.1	0.8	0.05	12	0.94	0.780054	0.000180234
10	10	0.05	0	0.4	2	0.6	0.8	0.1	0.8	0.1	6	0.94	0.913548	0.518714
10	10	0.05	0	0.4	2	0.6	0.8	0.1	0.8	0.1	12	0.94	0.772304	0.000180234
10	10	0.05	0	0.4	6	0.6	0.2	0.01	0.2	0.01	6	0.94	0	0.983719
10	10	0.05	0	0.4	6	0.6	0.2	0.01	0.2	0.01	12	0.94	0	0.980234
10	10	0.05	0	0.4	6	0.6	0.2	0.01	0.2	0.05	6	0.94	0.16191	0.988405
10	10	0.05	0	0.4	6	0.6	0.2	0.01	0.2	0.05	12	0.94	0.287113	0.980234
10	10	0.05	0	0.4	6	0.6	0.2	0.01	0.2	0.1	6	0.94	0.0844698	0.982637
10	10	0.05	0	0.4	6	0.6	0.2	0.01	0.2	0.1	12	0.94	0.0345449	0.982037
10	10	0.05	0	0.4	6	0.6	0.2	0.01	0.5	0.01	6	0.94	0.963172	0.242175
10	10	0.05	0	0.4	6	0.6	0.2	0.01	0.5	0.01	12	0.94	0.890538	0.0158005
10	10	0.05	0	0.4	6	0.6	0.2	0.01	0.5	0.05	6	0.94	0.980715	0.254491
10	10	0.05	0	0.4	6	0.6	0.2	0.01	0.5	0.05	12	0.94	0.970802	0.370381
10	10	0.05	0	0.4	6	0.6	0.2	0.01	0.5	0.1	6	0.94	0.699249	0.78432
10	10	0.05	0	0.4	6	0.6	0.2	0.01	0.5	0.1	12	0.94	0.531992	0.933674
10	10	0.05	0	0.4	6	0.6	0.2	0.01	0.8	0.01	6	0.94	0.977891	0.23863
10	10	0.05	0	0.4	6	0.6	0.2	0.01	0.8	0.01	12	0.94	0.85383	0.0135777
10	10	0.05	0	0.4	6	0.6	0.2	0.01	0.8	0.05	6	0.94	0.993091	0.60739
10	10	0.05	0	0.4	6	0.6	0.2	0.01	0.8	0.05	12	0.94	0.881826	0.0159808
10	10	0.05	0	0.4	6	0.6	0.2	0.01	0.8	0.1	6	0.94	0.734575	0.604386
10	10	0.05	0	0.4	6	0.6	0.2	0.01	0.8	0.1	12	0.94	0.82289	0.154821
10	10	0.05	0	0.4	6	0.6	0.2	0.05	0.2	0.01	6	0.94	0	0.98474
10	10	0.05	0	0.4	6	0.6	0.2	0.05	0.2	0.01	12	0.94	0	0.980955
10	10	0.05	0	0.4	6	0.6	0.2	0.05	0.2	0.05	6	0.94	0.145029	0.989907
10	10	0.05	0	0.4	6	0.6	0.2	0.05	0.2	0.05	12	0.94	0.0936017	0.982277
10	10	0.05	0	0.4	6	0.6	0.2	0.05	0.2	0.1	6	0.94	0.26885	0.987864
10	10	0.05	0	0.4	6	0.6	0.2	0.05	0.2	0.1	12	0.94	0.0473415	0.985401
10	10	0.05	0	0.4	6	0.6	0.2	0.05	0.5	0.01	6	0.94	0.977651	0.217783
10	10	0.05	0	0.4	6	0.6	0.2	0.05	0.5	0.01	12	0.94	0.821568	0.0133373
10	10	0.05	0	0.4	6	0.6	0.2	0.05	0.5	0.05	6	0.94	0.713427	0.858877
10	10	0.05	0	0.4	6	0.6	0.2	0.05	0.5	0.05	12	0.94	0.954461	0.0354461
10	10	0.05	0	0.4	6	0.6	0.2	0.05	0.5	0.1	6	0.94	0.575068	0.844097
10	10	0.05	0	0.4	6	0.6	0.2	0.05	0.5	0.1	12	0.94	0.700391	0.853409
10	10	0.05	0	0.4	6	0.6	0.2	0.05	0.8	0.01	6	0.94	0.986062	0.220066
10	10	0.05	0	0.4	6	0.6	0.2	0.05	0.8	0.01	12	0.94	0.012316	0.000180234
10	10	0.05	0	0.4	6	0.6	0.2	0.05	0.8	0.05	6	0.94	0.950015	0.303394
10	10	0.05	0	0.4	6	0.6	0.2	0.05	0.8	0.05	12	0.94	0.943286	0.0985882
10	10	0.05	0	0.4	6	0.6	0.2	0.05	0.8	0.1	6	0.94	0.880445	0.687173
10	10	0.05	0	0.4	6	0.6	0.2	0.05	0.8	0.1	12	0.94	0.841574	0.0911385
10	10	0.05	0	0.4	6	0.6	0.2	0.1	0.2	0.01	6	0.94	0	0.981376
10	10	0.05	0	0.4	6	0.6	0.2	0.1	0.2	0.01	12	0.94	0	0.981256
10	10	0.05	0	0.4	6	0.6	0.2	0.1	0.2	0.05	6	0.94	0.072334	0.980535
10	10	0.05	0	0.4	6	0.6	0.2	0.1	0.2	0.05	12	0.94	0.0398318	0.991409
10	10	0.05	0	0.4	6	0.6	0.2	0.1	0.2	0.1	6	0.94	0.158186	0.985161
10	10	0.05	0	0.4	6	0.6	0.2	0.1	0.2	0.1	12	0.94	0.312887	0.957885
10	10	0.05	0	0.4	6	0.6	0.2	0.1	0.5	0.01	6	0.94	0.980475	0.205767
10	10	0.05	0	0.4	6	0.6	0.2	0.1	0.5	0.01	12	0.94	0.105918	0.000180234
10	10	0.05	0	0.4	6	0.6	0.2	0.1	0.5	0.05	6	0.94	0.735837	0.46134
10	10	0.05	0	0.4	6	0.6	0.2	0.1	0.5	0.05	12	0.94	0.941604	0.0261941
10	10	0.05	0	0.4	6	0.6	0.2	0.1	0.5	0.1	6	0.94	0.722439	0.86158
10	10	0.05	0	0.4	6	0.6	0.2	0.1	0.5	0.1	12	0.94	0.498828	0.668549
10	10	0.05	0	0.4	6	0.6	0.2	0.1	0.8	0.01	6	0.94	0.98456	0.210394
10	10	0.05	0	0.4	6	0.6	0.2	0.1	0.8	0.01	12	0.94	0.878702	0.0135777
10	10	0.05	0	0.4	6	0.6	0.2	0.1	0.8	0.05	6	0.94	0.967137	0.298288
10	10	0.05	0	0.4	6	0.6	0.2	0.1	0.8	0.05	12	0.94	0.824932	0.0482427
10	10	0.05	0	0.4	6	0.6	0.2	0.1	0.8	0.1	6	0.94	0.731932	0.683809
10	10	0.05	0	0.4	6	0.6	0.2	0.1	0.8	0.1	12	0.94	0.846681	0.167077
10	10	0.05	0	0.4	6	0.6	0.5	0.01	0.2	0.01	6	0.94	0	0.98486
10	10	0.05	0	0.4	6	0.6	0.5	0.01	0.2	0.01	12	0.94	0	0.98498
10	10	0.05	0	0.4	6	0.6	0.5	0.01	0.2	0.05	6	0.94	0.171583	0.986182
10	10	0.05	0	0.4	6	0.6	0.5	0.01	0.2	0.05	12	0.94	0.116972	0.988225
10	10	0.05	0	0.4	6	0.6	0.5	0.01	0.2	0.1	6	0.94	0.388946	0.976029
10	10	0.05	0	0.4	6	0.6	0.5	0.01	0.2	0.1	12	0.94	0.0248123	0.989246
10	10	0.05	0	0.4	6	0.6	0.5	0.01	0.5	0.01	6	0.94	0.979033	0.237068
10	10	0.05	0	0.4	6	0.6	0.5	0.01	0.5	0.01	12	0.94	0.866026	0.013097
10	10	0.05	0	0.4	6	0.6	0.5	0.01	0.5	0.05	6	0.94	0.980895	0.326705
10	10	0.05	0	0.4	6	0.6	0.5	0.01	0.5	0.05	12	0.94	0.987984	0.624512
10	10	0.05	0	0.4	6	0.6	0.5	0.01	0.5	0.1	6	0.94	0.710183	0.867528
10	10	0.05	0	0.4	6	0.6	0.5	0.01	0.5	0.1	12	0.94	0.363833	0.881947
10	10	0.05	0	0.4	6	0.6	0.5	0.01	0.8	0.01	6	0.94	0.962992	0.245719
10	10	0.05	0	0.4	6	0.6	0.5	0.01	0.8	0.01	12	0.94	0.912226	0.0211475
10	10	0.05	0	0.4	6	0.6	0.5	0.01	0.8	0.05	6	0.94	0.860258	0.339982
10	10	0.05	0	0.4	6	0.6	0.5	0.01	0.8	0.05	12	0.94	0.871373	0.0165215
10	10	0.05	0	0.4	6	0.6	0.5	0.01	0.8	0.1	6	0.94	0.925743	0.350556
10	10	0.05	0	0.4	6	0.6	0.5	0.01	0.8	0.1	12	0.94	0.698708	0.326104
10	10	0.05	0	0.4	6	0.6	0.5	0.05	0.2	0.01	6	0.94	0	0.98462
10	10	0.05	0	0.4	6	0.6	0.5	0.05	0.2	0.01	12	0.94	0	0.985041
10	10	0.05	0	0.4	6	0.6	0.5	0.05	0.2	0.05	6	0.94	0.344668	0.978853
10	10	0.05	0	0.4	6	0.6	0.5	0.05	0.2	0.05	12	0.94	0.0352658	0.983959
10	10	0.05	0	0.4	6	0.6	0.5	0.05	0.2	0.1	6	0.94	0.366536	0.975188
10	10	0.05	0	0.4	6	0.6	0.5	0.05	0.2	0.1	12	0.94	0.295764	0.863262
10	10	0.05	0	0.4	6	0.6	0.5	0.05	0.5	0.01	6	0.94	0.970502	0.213938
10	10	0.05	0	0.4	6	0.6	0.5	0.05	0.5	0.01	12	0.94	0.876119	0.0129168
10	10	0.05	0	0.4	6	0.6	0.5	0.05	0.5	0.05	6	0.94	0.962631	0.668489
10	10	0.05	0	0.4	6	0.6	0.5	0.05	0.5	0.05	12	0.94	0.000540703	0.000180234
10	10	0.05	0	0.4	6	0.6	0.5	0.05	0.5	0.1	6	0.94	0.718714	0.599279
10	10	0.05	0	0.4	6	0.6	0.5	0.05	0.5	0.1	12	0.94	0.000540703	0.000180234
10	10	0.05	0	0.4	6	0.6	0.5	0.05	0.8	0.01	6	0.94	0.995014	0.195434
10	10	0.05	0	0.4	6	0.6	0.5	0.05	0.8	0.01	12	0.94	0.847702	0.0141184
10	10	0.05	0	0.4	6	0.6	0.5	0.05	0.8	0.05	6	0.94	0.967438	0.243797
10	10	0.05	0	0.4	6	0.6	0.5	0.05	0.8	0.05	12	0.94	0.916912	0.0149594
10	10	0.05	0	0.4	6	0.6	0.5	0.05	0.8	0.1	6	0.94	0.906218	0.320036
10	10	0.05	0	0.4	6	0.6	0.5	0.05	0.8	0.1	12	0.94	0.884109	0.0323821
10	10	0.05	0	0.4	6	0.6	0.5	0.1	0.2	0.01	6	0.94	0	0.98498
10	10	0.05	0	0.4	6	0.6	0.5	0.1	0.2	0.01	12	0.94	0	0.985942
10	10	0.05	0	0.4	6	0.6	0.5	0.1	0.2	0.05	6	0.94	0.311565	0.988705
10	10	0.05	0	0.4	6	0.6	0.5	0.1	0.2	0.05	12	0.94	0.040733	0.986963
10	10	0.05	0	0.4	6	0.6	0.5	0.1	0.2	0.1	6	0.94	0.110544	0.990868
10	10	0.05	0	0.4	6	0.6	0.5	0.1	0.2	0.1	12	0.94	0.0606188	0.986723
10	10	0.05	0	0.4	6	0.6	0.5	0.1	0.5	0.01	6	0.94	0.989426	0.17717
10	10	0.05	0	0.4	6	0.6	0.5	0.1	0.5	0.01	12	0.94	0.848904	0.00678883
10	10	0.05	0	0.4	6	0.6	0.5	0.1	0.5	0.05	6	0.94	0.882547	0.282487
10	10	0.05	0	0.4	6	0.6	0.5	0.1	0.5	0.05	12	0.94	0.251727	0.000180234
10	10	0.05	0	0.4	6	0.6	0.5	0.1	0.5	0.1	6	0.94	0.675278	0.765395
10	10	0.05	0	0.4	6	0.6	0.5	0.1	0.5	0.1	12	0.94	0.73878	0.637909
10	10	0.05	0	0.4	6	0.6	0.5	0.1	0.8	0.01	6	0.94	0.993151	0.184019
10	10	0.05	0	0.4	6	0.6	0.5	0.1	0.8	0.01	12	0.94	0.483028	0.000180234
10	10	0.05	0	0.4	6	0.6	0.5	0.1	0.8	0.05	6	0.94	0.720817	0.32298
10	10	0.05	0	0.4	6	0.6	0.5	0.1	0.8	0.05	12	0.94	0.834785	0.17669
10	10	0.05	0	0.4	6	0.6	0.5	0.1	0.8	0.1	6	0.94	0.661039	0.363412
10	10	0.05	0	0.4	6	0.6	0.5	0.1	0.8	0.1	12	0.94	0.766777	0.0196455
10	10	0.05	0	0.4	6	0.6	0.8	0.01	0.2	0.01	6	0.94	0	0.985401
10	10	0.05	0	0.4	6	0.6	0.8	0.01	0.2	0.01	12	0.94	0	0.981496
10	10	0.05	0	0.4	6	0.6	0.8	0.01	0.2	0.05	6	0.94	0.166777	0.980775
10	10	0.05	0	0.4	6	0.6	0.8	0.01	0.2	0.05	12	0.94	0.0653049	0.986062
10	10	0.05	0	0.4	6	0.6	0.8	0.01	0.2	0.1	6	0.94	0.0756984	0.987984
10	10	0.05	0	0.4	6	0.6	0.8	0.01	0.2	0.1	12	0.94	0.182457	0.988825
10	10	0.05	0	0.4	6	0.6	0.8	0.01	0.5	0.01	6	0.94	1	0.117633
10	10	0.05	0	0.4	6	0.6	0.8	0.01	0.5	0.01	12	0.94	1	0.000180234
10	10	0.05	0	0.4	6	0.6	0.8	0.01	0.5	0.05	6	0.94	1	0.133614
10	10	0.05	0	0.4	6	0.6	0.8	0.01	0.5	0.05	12	0.94	0.962331	0.00168219
10	10	0.05	0	0.4	6	0.6	0.8	0.01	0.5	0.1	6	0.94	0.506879	0.768038
10	10	0.05	0	0.4	6	0.6	0.8	0.01	0.5	0.1	12	0.94	0.622229	0.858516
10	10	0.05	0	0.4	6	0.6	0.8	0.01	0.8	0.01	6	0.94	1	0.117633
10	10	0.05	0	0.4	6	0.6	0.8	0.01	0.8	0.01	12	0.94	0.9997	0.000180234
10	10	0.05	0	0.4	6	0.6	0.8	0.01	0.8	0.05	6	0.94	0.967858	0.173265
10	10	0.05	0	0.4	6	0.6	0.8	0.01	0.8	0.05	12	0.94	0.985761	0.000180234
10	10	0.05	0	0.4	6	0.6	0.8	0.01	0.8	0.1	6	0.94	0.891559	0.202523
10	10	0.05	0	0.4	6	0.6	0.8	0.01	0.8	0.1	12	0.94	0.951697	0.000180234
10	10	0.05	0	0.4	6	0.6	0.8	0.05	0.2	0.01	6	0.94	0	0.98486
10	10	0.05	0	0.4	6	0.6	0.8	0.05	0.2	0.01	12	0.94	0	0.980054
10	10	0.05	0	0.4	6	0.6	0.8	0.05	0.2	0.05	6	0.94	0.0455993	0.987744
10	10	0.05	0	0.4	6	0.6	0.8	0.05	0.2	0.05	12	0.94	0.0272154	0.989907
10	10	0.05	0	0.4	6	0.6	0.8	0.05	0.2	0.1	6	0.94	0.0421748	0.982097
10	10	0.05	0	0.4	6	0.6	0.8	0.05	0.2	0.1	12	0.94	0.289576	0.000180234
10	10	0.05	0	0.4	6	0.6	0.8	0.05	0.5	0.01	6	0.94	0.986002	0.143406
10	10	0.05	0	0.4	6	0.6	0.8	0.05	0.5	0.01	12	0.94	0.819285	0.000180234
10	10	0.05	0	0.4	6	0.6	0.8	0.05	0.5	0.05	6	0.94	0.996275	0.298408
10	10	0.05	0	0.4	6	0.6	0.8	0.05	0.5	0.05	12	0.94	0.968699	0.011535
10	10	0.05	0	0.4	6	0.6	0.8	0.05	0.5	0.1	6	0.94	0.421868	0.959267
10	10	0.05	0	0.4	6	0.6	0.8	0.05	0.5	0.1	12	0.94	0.313247	0.000180234
10	10	0.05	0	0.4	6	0.6	0.8	0.05	0.8	0.01	6	0.94	0.998798	0.149715
10	10	0.05	0	0.4	6	0.6	0.8	0.05	0.8	0.01	12	0.94	0.88429	0.000180234
10	10	0.05	0	0.4	6	0.6	0.8	0.05	0.8	0.05	6	0.94	0.802163	0.465185
10	10	0.05	0	0.4	6	0.6	0.8	0.05	0.8	0.05	12	0.94	0.879724	0.000180234
10	10	0.05	0	0.4	6	0.6	0.8	0.05	0.8	0.1	6	0.94	0.896546	0.366837
10	10	0.05	0	0.4	6	0.6	0.8	0.05	0.8	0.1	12	0.94	0.529108	0.000180234
10	10	0.05	0	0.4	6	0.6	0.8	0.1	0.2	0.01	6	0.94	0	0.982337
10	10	0.05	0	0.4	6	0.6	0.8	0.1	0.2	0.01	12	0.94	0	0.985822
10	10	0.05	0	0.4	6	0.6	0.8	0.1	0.2	0.05	6	0.94	0.467167	0.965335
10	10	0.05	0	0.4	6	0.6	0.8	0.1	0.2	0.05	12	0.94	0.119195	0.000180234
10	10	0.05	0	0.4	6	0.6	0.8	0.1	0.2	0.1	6	0.94	0.358306	0.963833
10	10	0.05	0	0.4	6	0.6	0.8	0.1	0.2	0.1	12	0.94	0.0780415	0.982577
10	10	0.05	0	0.4	6	0.6	0.8	0.1	0.5	0.01	6	0.94	0.987324	0.139141
10	10	0.05	0	0.4	6	0.6	0.8	0.1	0.5	0.01	12	0.94	0.52274	0.000180234
10	10	0.05	0	0.4	6	0.6	0.8	0.1	0.5	0.05	6	0.94	0.998078	0.24584
10	10	0.05	0	0.4	6	0.6	0.8	0.1	0.5	0.05	12	0.94	0.516972	0.857254
10	10	0.05	0	0.4	6	0.6	0.8	0.1	0.5	0.1	6	0.94	0.341724	0.940943
10	10	0.05	0	0.4	6	0.6	0.8	0.1	0.5	0.1	12	0.94	0.59243	0.861039
10	10	0.05	0	0.4	6	0.6	0.8	0.1	0.8	0.01	6	0.94	0.990327	0.135416
10	10	0.05	0	0.4	6	0.6	0.8	0.1	0.8	0.01	12	0.94	0.932232	0.000180234
10	10	0.05	0	0.4	6	0.6	0.8	0.1	0.8	0.05	6	0.94	0.98432	0.13079
10	10	0.05	0	0.4	6	0.6	0.8	0.1	0.8	0.05	12	0.94	0.639832	0.000180234
10	10	0.05	0	0.4	6	0.6	0.8	0.1	0.8	0.1	6	0.94	0.89204	0.201141
10	10	0.05	0	0.4	6	0.6	0.8	0.1	0.8	0.1	12	0.94	0.587804	0.000180234
10	10	0.05	0	0.6	2	0.6	0.2	0.01	0.2	0.01	6	0.94	0	0.987744
10	10	0.05	0	0.6	2	0.6	0.2	0.01	0.2	0.01	12	0.94	0	0.988345
10	10	0.05	0	0.6	2	0.6	0.2	0.01	0.2	0.05	6	0.94	0.337098	0.983659
10	10	0.05	0	0.6	2	0.6	0.2	0.01	0.2	0.05	12	0.94	0.0867528	0.985281
10	10	0.05	0	0.6	2	0.6	0.2	0.01	0.2	0.1	6	0.94	0.10784	0.987023
10	10	0.05	0	0.6	2	0.6	0.2	0.01	0.2	0.1	12	0.94	0.196275	0.986663
10	10	0.05	0	0.6	2	0.6	0.2	0.01	0.5	0.01	6	0.94	0.982938	0.24644
10	10	0.05	0	0.6	2	0.6	0.2	0.01	0.5	0.01	12	0.94	0.882908	0.0170622
10	10	0.05	0	0.6	2	0.6	0.2	0.01	0.5	0.05	6	0.94	0.681766	0.863623
10	10	0.05	0	0.6	2	0.6	0.2	0.01	0.5	0.05	12	0.94	0.497687	0.665305
10	10	0.05	0	0.6	2	0.6	0.2	0.01	0.5	0.1	6	0.94	0.667948	0.749114
10	10	0.05	0	0.6	2	0.6	0.2	0.01	0.5	0.1	12	0.94	0.455632	0.580174
10	10	0.05	0	0.6	2	0.6	0.2	0.01	0.8	0.01	6	0.94	0.962872	0.220306
10	10	0.05	0	0.6	2	0.6	0.2	0.01	0.8	0.01	12	0.94	0.917333	0.0173025
10	10	0.05	0	0.6	2	0.6	0.2	0.01	0.8	0.05	6	0.94	0.937579	0.570502
10	10	0.05	0	0.6	2	0.6	0.2	0.01	0.8	0.05	12	0.94	0.853109	0.0156203
10	10	0.05	0	0.6	2	0.6	0.2	0.01	0.8	0.1	6	0.94	0.8617	0.316912
10	10	0.05	0	0.6	2	0.6	0.2	0.01	0.8	0.1	12	0.94	0.595975	0.136678
10	10	0.05	0	0.6	2	0.6	0.2	0.05	0.2	0.01	6	0.94	0	0.983479
10	10	0.05	0	0.6	2	0.6	0.2	0.05	0.2	0.01	12	0.94	0	0.980955
10	10	0.05	0	0.6	2	0.6	0.2	0.05	0.2	0.05	6	0.94	0.0242716	0.987263
10	10	0.05	0	0.6	2	0.6	0.2	0.05	0.2	0.05	12	0.94	0.063082	0.935116
10	10	0.05	0	0.6	2	0.6	0.2	0.05	0.2	0.1	6	0.94	0.304656	0.954461
10	10	0.05	0	0.6	2	0.6	0.2	0.05	0.2	0.1	12	0.94	0.280084	0.959868
10	10	0.05	0	0.6	2	0.6	0.2	0.05	0.5	0.01	6	0.94	0.979634	0.218144
10	10	0.05	0	0.6	2	0.6	0.2	0.05	0.5	0.01	12	0.94	0.829859	0.010754
10	10	0.05	0	0.6	2	0.6	0.2	0.05	0.5	0.05	6	0.94	0.537158	0.912947
10	10	0.05	0	0.6	2	0.6	0.2	0.05	0.5	0.05	12	0.94	0.914269	0.0460198
10	10	0.05	0	0.6	2	0.6	0.2	0.05	0.5	0.1	6	0.94	0.60763	0.794713
10	10	0.05	0	0.6	2	0.6	0.2	0.05	0.5	0.1	12	0.94	0.702553	0.537038
10	10	0.05	0	0.6	2	0.6	0.2	0.05	0.8	0.01	6	0.94	0.981616	0.229979
10	10	0.05	0	0.6	2	0.6	0.2	0.05	0.8	0.01	12	0.94	0.883869	0.0141184
10	10	0.05	0	0.6	2	0.6	0.2	0.05	0.8	0.05	6	0.94	0.975608	0.234725
10	10	0.05	0	0.6	2	0.6	0.2	0.05	0.8	0.05	12	0.94	0.255212	0.000180234
10	10	0.05	0	0.6	2	0.6	0.2	0.05	0.8	0.1	6	0.94	0.955182	0.436828
10	10	0.05	0	0.6	2	0.6	0.2	0.05	0.8	0.1	12	0.94	0.874557	0.124362
10	10	0.05	0	0.6	2	0.6	0.2	0.1	0.2	0.01	6	0.94	0.000360469	0.983238
10	10	0.05	0	0.6	2	0.6	0.2	0.1	0.2	0.01	12	0.94	0	0.985101
10	10	0.05	0	0.6	2	0.6	0.2	0.1	0.2	0.05	6	0.94	0.367378	0.958546
10	10	0.05	0	0.6	2	0.6	0.2	0.1	0.2	0.05	12	0.94	0.103635	0.986122
10	10	0.05	0	0.6	2	0.6	0.2	0.1	0.2	0.1	6	0.94	0.136738	0.986482
10	10	0.05	0	0.6	2	0.6	0.2	0.1	0.2	0.1	12	0.94	0.0994893	0.980835
10	10	0.05	0	0.6	2	0.6	0.2	0.1	0.5	0.01	6	0.94	0.980294	0.209673
10	10	0.05	0	0.6	2	0.6	0.2	0.1	0.5	0.01	12	0.94	0.0504055	0.000180234
10	10	0.05	0	0.6	2	0.6	0.2	0.1	0.5	0.05	6	0.94	0.278162	0.947612
10	10	0.05	0	0.6	2	0.6	0.2	0.1	0.5	0.05	12	0.94	0.873536	0.0844097
10	10	0.05	0	0.6	2	0.6	0.2	0.1	0.5	0.1	6	0.94	0.298108	0.843737
10	10	0.05	0	0.6	2	0.6	0.2	0.1	0.5	0.1	12	0.94	0.497026	0.374827
10	10	0.05	0	0.6	2	0.6	0.2	0.1	0.8	0.01	6	0.94	0.980835	0.21538
10	10	0.05	0	0.6	2	0.6	0.2	0.1	0.8	0.01	12	0.94	0.86891	0.010754
10	10	0.05	0	0.6	2	0.6	0.2	0.1	0.8	0.05	6	0.94	0.980835	0.267408
10	10	0.05	0	0.6	2	0.6	0.2	0.1	0.8	0.05	12	0.94	0.871853	0.0237309
10	10	0.05	0	0.6	2	0.6	0.2	0.1	0.8	0.1	6	0.94	0.849865	0.462842
10	10	0.05	0	0.6	2	0.6	0.2	0.1	0.8	0.1	12	0.94	0.88465	0.0635626
10	10	0.05	0	0.6	2	0.6	0.5	0.01	0.2	0.01	6	0.94	0	0.982637
10	10	0.05	0	0.6	2	0.6	0.5	0.01	0.2	0.01	12	0.94	0	0.980234
10	10	0.05	0	0.6	2	0.6	0.5	0.01	0.2	0.05	6	0.94	0.243737	0.963533
10	10	0.05	0	0.6	2	0.6	0.5	0.01	0.2	0.05	12	0.94	0.0835686	0.986843
10	10	0.05	0	0.6	2	0.6	0.5	0.01	0.2	0.1	6	0.94	0.156323	0.981796
10	10	0.05	0	0.6	2	0.6	0.5	0.01	0.2	0.1	12	0.94	0.137038	0.980354
10	10	0.05	0	0.6	2	0.6	0.5	0.01	0.5	0.01	6	0.94	0.963893	0.220847
10	10	0.05	0	0.6	2	0.6	0.5	0.01	0.5	0.01	12	0.94	0.90736	0.0167017
10	10	0.05	0	0.6	2	0.6	0.5	0.01	0.5	0.05	6	0.94	0.955242	0.632502
10	10	0.05	0	0.6	2	0.6	0.5	0.01	0.5	0.05	12	0.94	0.890418	0.0333433
10	10	0.05	0	0.6	2	0.6	0.5	0.01	0.5	0.1	6	0.94	0.248423	0.987203
10	10	0.05	0	0.6	2	0.6	0.5	0.01	0.5	0.1	12	0.94	0.506759	0.917092
10	10	0.05	0	0.6	2	0.6	0.5	0.01	0.8	0.01	6	0.94	0.962331	0.246561
10	10	0.05	0	0.6	2	0.6	0.5	0.01	0.8	0.01	12	0.94	0.872214	0.013878
10	10	0.05	0	0.6	2	0.6	0.5	0.01	0.8	0.05	6	0.94	0.971463	0.294443
10	10	0.05	0	0.6	2	0.6	0.5	0.01	0.8	0.05	12	0.94	0.88483	0.0194653
10	10	0.05	0	0.6	2	0.6	0.5	0.01	0.8	0.1	6	0.94	0.897807	0.516071
10	10	0.05	0	0.6	2	0.6	0.5	0.01	0.8	0.1	12	0.94	0.888375	0.0545509
10	10	0.05	0	0.6	2	0.6	0.5	0.05	0.2	0.01	6	0.94	0	0.98444
10	10	0.05	0	0.6	2	0.6	0.5	0.05	0.2	0.01	12	0.94	0	0.981977
10	10	0.05	0	0.6	2	0.6	0.5	0.05	0.2	0.05	6	0.94	0.0266146	0.98438
10	10	0.05	0	0.6	2	0.6	0.5	0.05	0.2	0.05	12	0.94	0.118955	0.986302
10	10	0.05	0	0.6	2	0.6	0.5	0.05	0.2	0.1	6	0.94	0.0289576	0.970742
10	10	0.05	0	0.6	2	0.6	0.5	0.05	0.2	0.1	12	0.94	0.590448	0.850586
10	10	0.05	0	0.6	2	0.6	0.5	0.05	0.5	0.01	6	0.94	0.976449	0.203364
10	10	0.05	0	0.6	2	0.6	0.5	0.05	0.5	0.01	12	0.94	0.860198	0.0132773
10	10	0.05	0	0.6	2	0.6	0.5	0.05	0.5	0.05	6	0.94	0.990327	0.743166
10	10	0.05	0	0.6	2	0.6	0.5	0.05	0.5	0.05	12	0.94	0.182698	0.759147
10	10	0.05	0	0.6	2	0.6	0.5	0.05	0.5	0.1	6	0.94	0.472755	0.787984
10	10	0.05	0	0.6	2	0.6	0.5	0.05	0.5	0.1	12	0.94	0.595674	0.877681
10	10	0.05	0	0.6	2	0.6	0.5	0.05	0.8	0.01	6	0.94	0.96155	0.164554
10	10	0.05	0	0.6	2	0.6	0.5	0.05	0.8	0.01	12	0.94	0.813277	0.0117753
10	10	0.05	0	0.6	2	0.6	0.5	0.05	0.8	0.05	6	0.94	0.957645	0.366597
10	10	0.05	0	0.6	2	0.6	0.5	0.05	0.8	0.05	12	0.94	0.885131	0.0319616
10	10	0.05	0	0.6	2	0.6	0.5	0.05	0.8	0.1	6	0.94	0.766356	0.627996
10	10	0.05	0	0.6	2	0.6	0.5	0.05	0.8	0.1	12	0.94	0.449504	0.331511
10	10	0.05	0	0.6	2	0.6	0.5	0.1	0.2	0.01	6	0.94	0	0.984019
10	10	0.05	0	0.6	2	0.6	0.5	0.1	0.2	0.01	12	0.94	0	0.983358
10	10	0.05	0	0.6	2	0.6	0.5	0.1	0.2	0.05	6	0.94	0.0676479	0.981135
10	10	0.05	0	0.6	2	0.6	0.5	0.1	0.2	0.05	12	0.94	0.0431962	0.983959
10	10	0.05	0	0.6	2	0.6	0.5	0.1	0.2	0.1	6	0.94	0.132232	0.988825
10	10	0.05	0	0.6	2	0.6	0.5	0.1	0.2	0.1	12	0.94	0.143286	0.987684
10	10	0.05	0	0.6	2	0.6	0.5	0.1	0.5	0.01	6	0.94	0.96912	0.212977
10	10	0.05	0	0.6	2	0.6	0.5	0.1	0.5	0.01	12	0.94	0.801802	0.000180234
10	10	0.05	0	0.6	2	0.6	0.5	0.1	0.5	0.05	6	0.94	0.970381	0.982758
10	10	0.05	0	0.6	2	0.6	0.5	0.1	0.5	0.05	12	0.94	0.895704	0.0268549
10	10	0.05	0	0.6	2	0.6	0.5	0.1	0.5	0.1	6	0.94	0.591409	0.837248
10	10	0.05	0	0.6	2	0.6	0.5	0.1	0.5	0.1	12	0.94	0.885671	0.111745
10	10	0.05	0	0.6	2	0.6	0.5	0.1	0.8	0.01	6	0.94	0.965395	0.182337
10	10	0.05	0	0.6	2	0.6	0.5	0.1	0.8	0.01	12	0.94	0.734335	0.000180234
10	10	0.05	0	0.6	2	0.6	0.5	0.1	0.8	0.05	6	0.94	0.912887	0.255452
10	10	0.05	0	0.6	2	0.6	0.5	0.1	0.8	0.05	12	0.94	0.0933614	0.000180234
10	10	0.05	0	0.6	2	0.6	0.5	0.1	0.8	0.1	6	0.94	0.945329	0.295644
10	10	0.05	0	0.6	2	0.6	0.5	0.1	0.8	0.1	12	0.94	0.53854	0.000180234
10	10	0.05	0	0.6	2	0.6	0.8	0.01	0.2	0.01	6	0.94	0	0.981316
10	10	0.05	0	0.6	2	0.6	0.8	0.01	0.2	0.01	12	0.94	0	0.986242
10	10	0.05	0	0.6	2	0.6	0.8	0.01	0.2	0.05	6	0.94	0.0670472	0.986603
10	10	0.05	0	0.6	2	0.6	0.8	0.01	0.2	0.05	12	0.94	0.0210874	0.934755
10	10	0.05	0	0.6	2	0.6	0.8	0.01	0.2	0.1	6	0.94	0.373385	0.963292
10	10	0.05	0	0.6	2	0.6	0.8	0.01	0.2	0.1	12	0.94	0.101592	0.985461
10	10	0.05	0	0.6	2	0.6	0.8	0.01	0.5	0.01	6	0.94	1	0.124362
10	10	0.05	0	0.6	2	0.6	0.8	0.01	0.5	0.01	12	0.94	0.99988	0.000180234
10	10	0.05	0	0.6	2	0.6	0.8	0.01	0.5	0.05	6	0.94	0.9997	0.222049
10	10	0.05	0	0.6	2	0.6	0.8	0.01	0.5	0.05	12	0.94	1	0.000180234
10	10	0.05	0	0.6	2	0.6	0.8	0.01	0.5	0.1	6	0.94	0.79219	0.706218
10	10	0.05	0	0.6	2	0.6	0.8	0.01	0.5	0.1	12	0.94	0.562211	0.000180234
10	10	0.05	0	0.6	2	0.6	0.8	0.01	0.8	0.01	6	0.94	1	0.115831
10	10	0.05	0	0.6	2	0.6	0.8	0.01	0.8	0.01	12	0.94	0.99982	0.000180234
10	10	0.05	0	0.6	2	0.6	0.8	0.01	0.8	0.05	6	0.94	0.997777	0.159327
10	10	0.05	0	0.6	2	0.6	0.8	0.01	0.8	0.05	12	0.94	0.988946	0.000180234
10	10	0.05	0	0.6	2	0.6	0.8	0.01	0.8	0.1	6	0.94	0.93073	0.282187
10	10	0.05	0	0.6	2	0.6	0.8	0.01	0.8	0.1	12	0.94	0.748153	0.000180234
10	10	0.05	0	0.6	2	0.6	0.8	0.05	0.2	0.01	6	0.94	0	0.982577
10	10	0.05	0	0.6	2	0.6	0.8	0.05	0.2	0.01	12	0.94	0	0.986062
10	10	0.05	0	0.6	2	0.6	0.8	0.05	0.2	0.05	6	0.94	0.0440372	0.988105
10	10	0.05	0	0.6	2	0.6	0.8	0.05	0.2	0.05	12	0.94	0.09234	0.989907
10	10	0.05	0	0.6	2	0.6	0.8	0.05	0.2	0.1	6	0.94	0.0794233	0.980114
10	10	0.05	0	0.6	2	0.6	0.8	0.05	0.2	0.1	12	0.94	0.0901172	0.000180234
10	10	0.05	0	0.6	2	0.6	0.8	0.05	0.5	0.01	6	0.94	0.995254	0.139802
10	10	0.05	0	0.6	2	0.6	0.8	0.05	0.5	0.01	12	0.94	0.977831	0.000180234
10	10	0.05	0	0.6	2	0.6	0.8	0.05	0.5	0.05	6	0.94	0.842175	0.372064
10	10	0.05	0	0.6	2	0.6	0.8	0.05	0.5	0.05	12	0.94	0.975188	0.000180234
10	10	0.05	0	0.6	2	0.6	0.8	0.05	0.5	0.1	6	0.94	0.495584	0.768819
10	10	0.05	0	0.6	2	0.6	0.8	0.05	0.5	0.1	12	0.94	0.166777	0.000180234
10	10	0.05	0	0.6	2	0.6	0.8	0.05	0.8	0.01	6	0.94	0.981135	0.128627
10	10	0.05	0	0.6	2	0.6	0.8	0.05	0.8	0.01	12	0.94	0.931751	0.000180234
10	10	0.05	0	0.6	2	0.6	0.8	0.05	0.8	0.05	6	0.94	0.968579	0.141184
10	10	0.05	0	0.6	2	0.6	0.8	0.05	0.8	0.05	12	0.94	0.867648	0.000180234
10	10	0.05	0	0.6	2	0.6	0.8	0.05	0.8	0.1	6	0.94	0.63046	0.355242
10	10	0.05	0	0.6	2	0.6	0.8	0.05	0.8	0.1	12	0.94	0.557345	0.000180234
10	10	0.05	0	0.6	2	0.6	0.8	0.1	0.2	0.01	6	0.94	0	0.982217
10	10	0.05	0	0.6	2	0.6	0.8	0.1	0.2	0.01	12	0.94	0	0.986062
10	10	0.05	0	0.6	2	0.6	0.8	0.1	0.2	0.05	6	0.94	0.140763	0.988525
10	10	0.05	0	0.6	2	0.6	0.8	0.1	0.2	0.05	12	0.94	0.060739	0.980955
10	10	0.05	0	0.6	2	0.6	0.8	0.1	0.2	0.1	6	0.94	0.360649	0.980835
10	10	0.05	0	0.6	2	0.6	0.8	0.1	0.2	0.1	12	0.94	0.108321	0.986182
10	10	0.05	0	0.6	2	0.6	0.8	0.1	0.5	0.01	6	0.94	0.994473	0.155662
10	10	0.05	0	0.6	2	0.6	0.8	0.1	0.5	0.01	12	0.94	0.76137	0.000180234
10	10	0.05	0	0.6	2	0.6	0.8	0.1	0.5	0.05	6	0.94	0.995134	0.252328
10	10	0.05	0	0.6	2	0.6	0.8	0.1	0.5	0.05	12	0.94	0.955602	0.0265545
10	10	0.05	0	0.6	2	0.6	0.8	0.1	0.5	0.1	6	0.94	0.283208	0.987924
10	10	0.05	0	0.6	2	0.6	0.8	0.1	0.5	0.1	12	0.94	0.714509	0.000180234
10	10	0.05	0	0.6	2	0.6	0.8	0.1	0.8	0.01	6	0.94	0.99255	0.135056
10	10	0.05	0	0.6	2	0.6	0.8	0.1	0.8	0.01	12	0.94	0.8766	0.000180234
10	10	0.05	0	0.6	2	0.6	0.8	0.1	0.8	0.05	6	0.94	0.966296	0.157825
10	10	0.05	0	0.6	2	0.6	0.8	0.1	0.8	0.05	12	0.94	0.93818	0.000180234
10	10	0.05	0	0.6	2	0.6	0.8	0.1	0.8	0.1	6	0.94	0.852268	0.616341
10	10	0.05	0	0.6	2	0.6	0.8	0.1	0.8	0.1	12	0.94	0.93073	0.421448
10	10	0.05	0	0.6	6	0.6	0.2	0.01	0.2	0.01	6	0.94	0	0.981075
10	10	0.05	0	0.6	6	0.6	0.2	0.01	0.2	0.01	12	0.94	0	0.985761
10	10	0.05	0	0.6	6	0.6	0.2	0.01	0.2	0.05	6	0.94	0.0404326	0.976029
10	10	0.05	0	0.6	6	0.6	0.2	0.01	0.2	0.05	12	0.94	0.0725143	0.98486
10	10	0.05	0	0.6	6	0.6	0.2	0.01	0.2	0.1	6	0.94	0.147492	0.981496
10	10	0.05	0	0.6	6	0.6	0.2	0.01	0.2	0.1	12	0.94	0.0772004	0.942385
10	10	0.05	0	0.6	6	0.6	0.2	0.01	0.5	0.01	6	0.94	0.966116	0.232082
10	10	0.05	0	0.6	6	0.6	0.2	0.01	0.5	0.01	12	0.94	0.773806	0.0102133
10	10	0.05	0	0.6	6	0.6	0.2	0.01	0.5	0.05	6	0.94	0.985581	0.445479
10	10	0.05	0	0.6	6	0.6	0.2	0.01	0.5	0.05	12	0.94	0.959207	0.0305197
10	10	0.05	0	0.6	6	0.6	0.2	0.01	0.5	0.1	6	0.94	0.77675	0.714929
10	10	0.05	0	0.6	6	0.6	0.2	0.01	0.5	0.1	12	0.94	0.777771	0.139201
10	10	0.05	0	0.6	6	0.6	0.2	0.01	0.8	0.01	6	0.94	0.979754	0.236347
10	10	0.05	0	0.6	6	0.6	0.2	0.01	0.8	0.01	12	0.94	0.913007	0.0170622
10	10	0.05	0	0.6	6	0.6	0.2	0.01	0.8	0.05	6	0.94	0.958606	0.304836
10	10	0.05	0	0.6	6	0.6	0.2	0.01	0.8	0.05	12	0.94	0.856533	0.0242115
10	10	0.05	0	0.6	6	0.6	0.2	0.01	0.8	0.1	6	0.94	0.831181	0.474196
10	10	0.05	0	0.6	6	0.6	0.2	0.01	0.8	0.1	12	0.94	0.885251	0.052328
10	10	0.05	0	0.6	6	0.6	0.2	0.05	0.2	0.01	6	0.94	0	0.983659
10	10	0.05	0	0.6	6	0.6	0.2	0.05	0.2	0.01	12	0.94	0	0.983358
10	10	0.05	0	0.6	6	0.6	0.2	0.05	0.2	0.05	6	0.94	0.0399519	0.986122
10	10	0.05	0	0.6	6	0.6	0.2	0.05	0.2	0.05	12	0.94	0.0284169	0.985101
10	10	0.05	0	0.6	6	0.6	0.2	0.05	0.2	0.1	6	0.94	0.148032	0.986903
10	10	0.05	0	0.6	6	0.6	0.2	0.05	0.2	0.1	12	0.94	0.0793632	0.986903
10	10	0.05	0	0.6	6	0.6	0.2	0.05	0.5	0.01	6	0.94	0.965395	0.236467
10	10	0.05	0	0.6	6	0.6	0.2	0.05	0.5	0.01	12	0.94	0.837729	0.0104536
10	10	0.05	0	0.6	6	0.6	0.2	0.05	0.5	0.05	6	0.94	0.264284	0.935116
10	10	0.05	0	0.6	6	0.6	0.2	0.05	0.5	0.05	12	0.94	0.827215	0.216221
10	10	0.05	0	0.6	6	0.6	0.2	0.05	0.5	0.1	6	0.94	0.827816	0.793632
10	10	0.05	0	0.6	6	0.6	0.2	0.05	0.5	0.1	12	0.94	0.823611	0.701832
10	10	0.05	0	0.6	6	0.6	0.2	0.05	0.8	0.01	6	0.94	0.982517	0.226134
10	10	0.05	0	0.6	6	0.6	0.2	0.05	0.8	0.01	12	0.94	0.888856	0.01538
10	10	0.05	0	0.6	6	0.6	0.2	0.05	0.8	0.05	6	0.94	0.96125	0.258336
10	10	0.05	0	0.6	6	0.6	0.2	0.05	0.8	0.05	12	0.94	0.00654851	0.000180234
10	10	0.05	0	0.6	6	0.6	0.2	0.05	0.8	0.1	6	0.94	0.689156	0.447882
10	10	0.05	0	0.6	6	0.6	0.2	0.05	0.8	0.1	12	0.94	0.920397	0.112947
10	10	0.05	0	0.6	6	0.6	0.2	0.1	0.2	0.01	6	0.94	0	0.98498
10	10	0.05	0	0.6	6	0.6	0.2	0.1	0.2	0.01	12	0.94	0	0.987504
10	10	0.05	0	0.6	6	0.6	0.2	0.1	0.2	0.05	6	0.94	0.041514	0.988645
10	10	0.05	0	0.6	6	0.6	0.2	0.1	0.2	0.05	12	0.94	0.0457795	0.987684
10	10	0.05	0	0.6	6	0.6	0.2	0.1	0.2	0.1	6	0.94	0.56155	0.983719
10	10	0.05	0	0.6	6	0.6	0.2	0.1	0.2	0.1	12	0.94	0.143767	0.988285
10	10	0.05	0	0.6	6	0.6	0.2	0.1	0.5	0.01	6	0.94	0.985761	0.237969
10	10	0.05	0	0.6	6	0.6	0.2	0.1	0.5	0.01	12	0.94	0.865185	0.0111144
10	10	0.05	0	0.6	6	0.6	0.2	0.1	0.5	0.05	6	0.94	0.365455	0.986903
10	10	0.05	0	0.6	6	0.6	0.2	0.1	0.5	0.05	12	0.94	0.828717	0.0848303
10	10	0.05	0	0.6	6	0.6	0.2	0.1	0.5	0.1	6	0.94	0.706699	0.677981
10	10	0.05	0	0.6	6	0.6	0.2	0.1	0.5	0.1	12	0.94	0.0766597	0.000180234
10	10	0.05	0	0.6	6	0.6	0.2	0.1	0.8	0.01	6	0.94	0.972364	0.206008
10	10	0.05	0	0.6	6	0.6	0.2	0.1	0.8	0.01	12	0.94	0.857795	0.00931211
10	10	0.05	0	0.6	6	0.6	0.2	0.1	0.8	0.05	6	0.94	0.732833	0.683148
10	10	0.05	0	0.6	6	0.6	0.2	0.1	0.8	0.05	12	0.94	0.856894	0.0216281
10	10	0.05	0	0.6	6	0.6	0.2	0.1	0.8	0.1	6	0.94	0.762451	0.586963
10	10	0.05	0	0.6	6	0.6	0.2	0.1	0.8	0.1	12	0.94	0.843557	0.0883148
10	10	0.05	0	0.6	6	0.6	0.5	0.01	0.2	0.01	6	0.94	0	0.980775
10	10	0.05	0	0.6	6	0.6	0.5	0.01	0.2	0.01	12	0.94	0	0.983418
10	10	0.05	0	0.6	6	0.6	0.5	0.01	0.2	0.05	6	0.94	0.0728147	0.981856
10	10	0.05	0	0.6	6	0.6	0.5	0.01	0.2	0.05	12	0.94	0.119676	0.986302
10	10	0.05	0	0.6	6	0.6	0.5	0.01	0.2	0.1	6	0.94	0.132112	0.987804
10	10	0.05	0	0.6	6	0.6	0.5	0.01	0.2	0.1	12	0.94	0.232322	0.772965
10	10	0.05	0	0.6	6	0.6	0.5	0.01	0.5	0.01	6	0.94	0.975188	0.240613
10	10	0.05	0	0.6	6	0.6	0.5	0.01	0.5	0.01	12	0.94	0.874016	0.0141784
10	10	0.05	0	0.6	6	0.6	0.5	0.01	0.5	0.05	6	0.94	0.985461	0.318955
10	10	0.05	0	0.6	6	0.6	0.5	0.01	0.5	0.05	12	0.94	0.958065	0.0771403
10	10	0.05	0	0.6	6	0.6	0.5	0.01	0.5	0.1	6	0.94	0.6465	0.778192
10	10	0.05	0	0.6	6	0.6	0.5	0.01	0.5	0.1	12	0.94	0.758786	0.369961
10	10	0.05	0	0.6	6	0.6	0.5	0.01	0.8	0.01	6	0.94	0.981256	0.234485
10	10	0.05	0	0.6	6	0.6	0.5	0.01	0.8	0.01	12	0.94	0.826014	0.013878
10	10	0.05	0	0.6	6	0.6	0.5	0.01	0.8	0.05	6	0.94	0.939561	0.24602
10	10	0.05	0	0.6	6	0.6	0.5	0.01	0.8	0.05	12	0.94	0.824572	0.0288375
10	10	0.05	0	0.6	6	0.6	0.5	0.01	0.8	0.1	6	0.94	0.701232	0.454551
10	10	0.05	0	0.6	6	0.6	0.5	0.01	0.8	0.1	12	0.94	0.879483	0.197597
10	10	0.05	0	0.6	6	0.6	0.5	0.05	0.2	0.01	6	0.94	0.0024632	0.982217
10	10	0.05	0	0.6	6	0.6	0.5	0.05	0.2	0.01	12	0.94	0	0.980955
10	10	0.05	0	0.6	6	0.6	0.5	0.05	0.2	0.05	6	0.94	0.131811	0.985041
10	10	0.05	0	0.6	6	0.6	0.5	0.05	0.2	0.05	12	0.94	0.194893	0.85365
10	10	0.05	0	0.6	6	0.6	0.5	0.05	0.2	0.1	6	0.94	0.236227	0.985221
10	10	0.05	0	0.6	6	0.6	0.5	0.05	0.2	0.1	12	0.94	0.391769	0.964614
10	10	0.05	0	0.6	6	0.6	0.5	0.05	0.5	0.01	6	0.94	0.985101	0.207149
10	10	0.05	0	0.6	6	0.6	0.5	0.05	0.5	0.01	12	0.94	0.870291	0.0124962
10	10	0.05	0	0.6	6	0.6	0.5	0.05	0.5	0.05	6	0.94	0.730249	0.619285
10	10	0.05	0	0.6	6	0.6	0.5	0.05	0.5	0.05	12	0.94	0.388825	0.957885
10	10	0.05	0	0.6	6	0.6	0.5	0.05	0.5	0.1	6	0.94	0.540342	0.951877
10	10	0.05	0	0.6	6	0.6	0.5	0.05	0.5	0.1	12	0.94	0.768399	0.602283
10	10	0.05	0	0.6	6	0.6	0.5	0.05	0.8	0.01	6	0.94	0.982037	0.222289
10	10	0.05	0	0.6	6	0.6	0.5	0.05	0.8	0.01	12	0.94	0.582337	0.00186242
10	10	0.05	0	0.6	6	0.6	0.5	0.05	0.8	0.05	6	0.94	0.96149	0.223731
10	10	0.05	0	0.6	6	0.6	0.5	0.05	0.8	0.05	12	0.94	0.875398	0.0368279
10	10	0.05	0	0.6	6	0.6	0.5	0.05	0.8	0.1	6	0.94	0.935236	0.325804
10	10	0.05	0	0.6	6	0.6	0.5	0.05	0.8	0.1	12	0.94	0.502613	0.394293
10	10	0.05	0	0.6	6	0.6	0.5	0.1	0.2	0.01	6	0.94	0	0.990568
10	10	0.05	0	0.6	6	0.6	0.5	0.1	0.2	0.01	12	0.94	0	0.982397
10	10	0.05	0	0.6	6	0.6	0.5	0.1	0.2	0.05	6	0.94	0.396996	0.971944
10	10	0.05	0	0.6	6	0.6	0.5	0.1	0.2	0.05	12	0.94	0.231661	0.000180234
10	10	0.05	0	0.6	6	0.6	0.5	0.1	0.2	0.1	6	0.94	0.0919195	0.987143
10	10	0.05	0	0.6	6	0.6	0.5	0.1	0.2	0.1	12	0.94	0.182517	0.986903
10	10	0.05	0	0.6	6	0.6	0.5	0.1	0.5	0.01	6	0.94	0.96191	0.173806
10	10	0.05	0	0.6	6	0.6	0.5	0.1	0.5	0.01	12	0.94	0.919796	0.00811054
10	10	0.05	0	0.6	6	0.6	0.5	0.1	0.5	0.05	6	0.94	0.994293	0.53115
10	10	0.05	0	0.6	6	0.6	0.5	0.1	0.5	0.05	12	0.94	0.90796	0.00696906
10	10	0.05	0	0.6	6	0.6	0.5	0.1	0.5	0.1	6	0.94	0.735356	0.838931
10	10	0.05	0	0.6	6	0.6	0.5	0.1	0.5	0.1	12	0.94	0.326224	0.874016
10	10	0.05	0	0.6	6	0.6	0.5	0.1	0.8	0.01	6	0.94	0.966056	0.205407
10	10	0.05	0	0.6	6	0.6	0.5	0.1	0.8	0.01	12	0.94	0.935957	0.00720937
10	10	0.05	0	0.6	6	0.6	0.5	0.1	0.8	0.05	6	0.94	0.98498	0.249925
10	10	0.05	0	0.6	6	0.6	0.5	0.1	0.8	0.05	12	0.94	0.522499	0.000180234
10	10	0.05	0	0.6	6	0.6	0.5	0.1	0.8	0.1	6	0.94	0.911625	0.381015
10	10	0.05	0	0.6	6	0.6	0.5	0.1	0.8	0.1	12	0.94	0.409492	0.000180234
10	10	0.05	0	0.6	6	0.6	0.8	0.01	0.2	0.01	6	0.94	0	0.985461
10	10	0.05	0	0.6	6	0.6	0.8	0.01	0.2	0.01	12	0.94	0	0.985341
10	10	0.05	0	0.6	6	0.6	0.8	0.01	0.2	0.05	6	0.94	0.101352	0.981916
10	10	0.05	0	0.6	6	0.6	0.8	0.01	0.2	0.05	12	0.94	0.0232502	0.000180234
10	10	0.05	0	0.6	6	0.6	0.8	0.01	0.2	0.1	6	0.94	0.149294	0.945149
10	10	0.05	0	0.6	6	0.6	0.8	0.01	0.2	0.1	12	0.94	0.00967257	0.978192
10	10	0.05	0	0.6	6	0.6	0.8	0.01	0.5	0.01	6	0.94	1	0.119075
10	10	0.05	0	0.6	6	0.6	0.8	0.01	0.5	0.01	12	0.94	1	0.000180234
10	10	0.05	0	0.6	6	0.6	0.8	0.01	0.5	0.05	6	0.94	1	0.206909
10	10	0.05	0	0.6	6	0.6	0.8	0.01	0.5	0.05	12	0.94	0.717873	0.000180234
10	10	0.05	0	0.6	6	0.6	0.8	0.01	0.5	0.1	6	0.94	0.47708	0.666567
10	10	0.05	0	0.6	6	0.6	0.8	0.01	0.5	0.1	12	0.94	0.360889	0.000180234
10	10	0.05	0	0.6	6	0.6	0.8	0.01	0.8	0.01	6	0.94	1	0.120336
10	10	0.05	0	0.6	6	0.6	0.8	0.01	0.8	0.01	12	0.94	1	0.000180234
10	10	0.05	0	0.6	6	0.6	0.8	0.01	0.8	0.05	6	0.94	0.73824	0.186903
10	10	0.05	0	0.6	6	0.6	0.8	0.01	0.8	0.05	12	0.94	1	0.000180234
10	10	0.05	0	0.6	6	0.6	0.8	0.01	0.8	0.1	6	0.94	0.866747	0.252148
10	10	0.05	0	0.6	6	0.6	0.8	0.01	0.8	0.1	12	0.94	0.928267	0.000180234
10	10	0.05	0	0.6	6	0.6	0.8	0.05	0.2	0.01	6	0.94	0	0.98426
10	10	0.05	0	0.6	6	0.6	0.8	0.05	0.2	0.01	12	0.94	0	0.980535
10	10	0.05	0	0.6	6	0.6	0.8	0.05	0.2	0.05	6	0.94	0.0654851	0.985041
10	10	0.05	0	0.6	6	0.6	0.8	0.05	0.2	0.05	12	0.94	0.414899	0.919495
10	10	0.05	0	0.6	6	0.6	0.8	0.05	0.2	0.1	6	0.94	0.1538	0.990508
10	10	0.05	0	0.6	6	0.6	0.8	0.05	0.2	0.1	12	0.94	0.418684	0.982637
10	10	0.05	0	0.6	6	0.6	0.8	0.05	0.5	0.01	6	0.94	0.96161	0.144127
10	10	0.05	0	0.6	6	0.6	0.8	0.05	0.5	0.01	12	0.94	0.812316	0.000180234
10	10	0.05	0	0.6	6	0.6	0.8	0.05	0.5	0.05	6	0.94	0.685071	0.670231
10	10	0.05	0	0.6	6	0.6	0.8	0.05	0.5	0.05	12	0.94	0.733313	0.000180234
10	10	0.05	0	0.6	6	0.6	0.8	0.05	0.5	0.1	6	0.94	0.483028	0.890778
10	10	0.05	0	0.6	6	0.6	0.8	0.05	0.5	0.1	12	0.94	0.205107	0.942025
10	10	0.05	0	0.6	6	0.6	0.8	0.05	0.8	0.01	6	0.94	0.973986	0.136678
10	10	0.05	0	0.6	6	0.6	0.8	0.05	0.8	0.01	12	0.94	0.896846	0.000180234
10	10	0.05	0	0.6	6	0.6	0.8	0.05	0.8	0.05	6	0.94	0.994713	0.21574
10	10	0.05	0	0.6	6	0.6	0.8	0.05	0.8	0.05	12	0.94	0.936317	0.000180234
10	10	0.05	0	0.6	6	0.6	0.8	0.05	0.8	0.1	6	0.94	0.844338	0.299609
10	10	0.05	0	0.6	6	0.6	0.8	0.05	0.8	0.1	12	0.94	0.936618	0.421328
10	10	0.05	0	0.6	6	0.6	0.8	0.1	0.2	0.01	6	0.94	0	0.981736
10	10	0.05	0	0.6	6	0.6	0.8	0.1	0.2	0.01	12	0.94	0	0.982818
10	10	0.05	0	0.6	6	0.6	0.8	0.1	0.2	0.05	6	0.94	0.0586963	0.984019
10	10	0.05	0	0.6	6	0.6	0.8	0.1	0.2	0.05	12	0.94	0.0383298	0.000300391
10	10	0.05	0	0.6	6	0.6	0.8	0.1	0.2	0.1	6	0.94	0.118474	0.987564
10	10	0.05	0	0.6	6	0.6	0.8	0.1	0.2	0.1	12	0.94	0.0495044	0.991349
10	10	0.05	0	0.6	6	0.6	0.8	0.1	0.5	0.01	6	0.94	0.988825	0.141604
10	10	0.05	0	0.6	6	0.6	0.8	0.1	0.5	0.01	12	0.94	0.93091	0.000180234
10	10	0.05	0	0.6	6	0.6	0.8	0.1	0.5	0.05	6	0.94	0.993271	0.168579
10	10	0.05	0	0.6	6	0.6	0.8	0.1	0.5	0.05	12	0.94	0.89216	0.000180234
10	10	0.05	0	0.6	6	0.6	0.8	0.1	0.5	0.1	6	0.94	0.605587	0.504956
10	10	0.05	0	0.6	6	0.6	0.8	0.1	0.5	0.1	12	0.94	0.418084	0.000180234
10	10	0.05	0	0.6	6	0.6	0.8	0.1	0.8	0.01	6	0.94	0.993512	0.149955
10	10	0.05	0	0.6	6	0.6	0.8	0.1	0.8	0.01	12	0.94	0.642956	0.00288375
10	10	0.05	0	0.6	6	0.6	0.8	0.1	0.8	0.05	6	0.94	0.996816	0.3076
10	10	0.05	0	0.6	6	0.6	0.8	0.1	0.8	0.05	12	0.94	0.660679	0.000180234
10	10	0.05	0	0.6	6	0.6	0.8	0.1	0.8	0.1	6	0.94	0.718414	0.477621
10	10	0.05	0	0.6	6	0.6	0.8	0.1	0.8	0.1	12	0.94	0.628477	0.000180234
10	10	0.05	3	0.2	2	0.6	0.2	0.01	0.2	0.01	6	0.94	1	0.358786
10	10	0.05	3	0.2	2	0.6	0.2	0.01	0.2	0.01	12	0.94	1	0.0188645
10	10	0.05	3	0.2	2	0.6	0.2	0.01	0.2	0.05	6	0.94	1	0.347852
10	10	0.05	3	0.2	2	0.6	0.2	0.01	0.2	0.05	12	0.94	1	0.017723
10	10	0.05	3	0.2	2	0.6	0.2	0.01	0.2	0.1	6	0.94	1	0.479063
10	10	0.05	3	0.2	2	0.6	0.2	0.01	0.2	0.1	12	0.94	1	0.0439772
10	10	0.05	3	0.2	2	0.6	0.2	0.01	0.5	0.01	6	0.94	1	0.201922
10	10	0.05	3	0.2	2	0.6	0.2	0.01	0.5	0.01	12	0.94	1	0.00817062
10	10	0.05	3	0.2	2	0.6	0.2	0.01	0.5	0.05	6	0.94	1	0.243977
10	10	0.05	3	0.2	2	0.6	0.2	0.01	0.5	0.05	12	0.94	1	0.00756984
10	10	0.05	3	0.2	2	0.6	0.2	0.01	0.5	0.1	6	0.94	1	0.29973
10	10	0.05	3	0.2	2	0.6	0.2	0.01	0.5	0.1	12	0.94	1	0.0068489
10	10	0.05	3	0.2	2	0.6	0.2	0.01	0.8	0.01	6	0.94	1	0.193211
10	10	0.05	3	0.2	2	0.6	0.2	0.01	0.8	0.01	12	0.94	1	0.00522679
10	10	0.05	3	0.2	2	0.6	0.2	0.01	0.8	0.05	6	0.94	1	0.205407
10	10	0.05	3	0.2	2	0.6	0.2	0.01	0.8	0.05	12	0.94	1	0.00618804
10	10	0.05	3	0.2	2	0.6	0.2	0.01	0.8	0.1	6	0.94	1	0.202163
10	10	0.05	3	0.2	2	0.6	0.2	0.01	0.8	0.1	12	0.94	1	0.0182637
10	10	0.05	3	0.2	2	0.6	0.2	0.05	0.2	0.01	6	0.94	1	0.34647
10	10	0.05	3	0.2	2	0.6	0.2	0.05	0.2	0.01	12	0.94	1	0.0150195
10	10	0.05	3	0.2	2	0.6	0.2	0.05	0.2	0.05	6	0.94	1	0.333794
10	10	0.05	3	0.2	2	0.6	0.2	0.05	0.2	0.05	12	0.94	1	0.0191048
10	10	0.05	3	0.2	2	0.6	0.2	0.05	0.2	0.1	6	0.94	1	0.475999
10	10	0.05	3	0.2	2	0.6	0.2	0.05	0.2	0.1	12	0.94	1	0.00726945
10	10	0.05	3	0.2	2	0.6	0.2	0.05	0.5	0.01	6	0.94	1	0.196756
10	10	0.05	3	0.2	2	0.6	0.2	0.05	0.5	0.01	12	0.94	1	0.00738961
10	10	0.05	3	0.2	2	0.6	0.2	0.05	0.5	0.05	6	0.94	1	0.234184
10	10	0.05	3	0.2	2	0.6	0.2	0.05	0.5	0.05	12	0.94	1	0.00624812
10	10	0.05	3	0.2	2	0.6	0.2	0.05	0.5	0.1	6	0.94	1	0.191469
10	10	0.05	3	0.2	2	0.6	0.2	0.05	0.5	0.1	12	0.94	1	0.0156804
10	10	0.05	3	0.2	2	0.6	0.2	0.05	0.8	0.01	6	0.94	1	0.193752
10	10	0.05	3	0.2	2	0.6	0.2	0.05	0.8	0.01	12	0.94	1	0.000180234
10	10	0.05	3	0.2	2	0.6	0.2	0.05	0.8	0.05	6	0.94	1	0.227155
10	10	0.05	3	0.2	2	0.6	0.2	0.05	0.8	0.05	12	0.94	1	0.00324422
10	10	0.05	3	0.2	2	0.6	0.2	0.05	0.8	0.1	6	0.94	1	0.206128
10	10	0.05	3	0.2	2	0.6	0.2	0.05	0.8	0.1	12	0.94	1	0.00510664
10	10	0.05	3	0.2	2	0.6	0.2	0.1	0.2	0.01	6	0.94	1	0.344067
10	10	0.05	3	0.2	2	0.6	0.2	0.1	0.2	0.01	12	0.94	1	0.0163412
10	10	0.05	3	0.2	2	0.6	0.2	0.1	0.2	0.05	6	0.94	1	0.351217
10	10	0.05	3	0.2	2	0.6	0.2	0.1	0.2	0.05	12	0.94	1	0.0154401
10	10	0.05	3	0.2	2	0.6	0.2	0.1	0.2	0.1	6	0.94	1	0.493782
10	10	0.05	3	0.2	2	0.6	0.2	0.1	0.2	0.1	12	0.94	1	0.00859117
10	10	0.05	3	0.2	2	0.6	0.2	0.1	0.5	0.01	6	0.94	1	0.219045
10	10	0.05	3	0.2	2	0.6	0.2	0.1	0.5	0.01	12	0.94	1	0.000180234
10	10	0.05	3	0.2	2	0.6	0.2	0.1	0.5	0.05	6	0.94	1	0.246921
10	10	0.05	3	0.2	2	0.6	0.2	0.1	0.5	0.05	12	0.94	1	0.00558726
10	10	0.05	3	0.2	2	0.6	0.2	0.1	0.5	0.1	6	0.94	1	0.33043
10	10	0.05	3	0.2	2	0.6	0.2	0.1	0.5	0.1	12	0.94	1	0.00522679
10	10	0.05	3	0.2	2	0.6	0.2	0.1	0.8	0.01	6	0.94	1	0.183839
10	10	0.05	3	0.2	2	0.6	0.2	0.1	0.8	0.01	12	0.94	1	0.0063082
10	10	0.05	3	0.2	2	0.6	0.2	0.1	0.8	0.05	6	0.94	1	0.1696
10	10	0.05	3	0.2	2	0.6	0.2	0.1	0.8	0.05	12	0.94	1	0.00672875
10	10	0.05	3	0.2	2	0.6	0.2	0.1	0.8	0.1	6	0.94	1	0.173746
10	10	0.05	3	0.2	2	0.6	0.2	0.1	0.8	0.1	12	0.94	1	0.00672875
10	10	0.05	3	0.2	2	0.6	0.5	0.01	0.2	0.01	6	0.94	1	0.300811
10	10	0.05	3	0.2	2	0.6	0.5	0.01	0.2	0.01	12	0.94	1	0.00967257
10	10	0.05	3	0.2	2	0.6	0.5	0.01	0.2	0.05	6	0.94	1	0.294863
10	10	0.05	3	0.2	2	0.6	0.5	0.01	0.2	0.05	12	0.94	1	0.00450586
10	10	0.05	3	0.2	2	0.6	0.5	0.01	0.2	0.1	6	0.94	1	0.449625
10	10	0.05	3	0.2	2	0.6	0.5	0.01	0.2	0.1	12	0.94	1	0.0276359
10	10	0.05	3	0.2	2	0.6	0.5	0.01	0.5	0.01	6	0.94	1	0.128747
10	10	0.05	3	0.2	2	0.6	0.5	0.01	0.5	0.01	12	0.94	1	0.000180234
10	10	0.05	3	0.2	2	0.6	0.5	0.01	0.5	0.05	6	0.94	1	0.13043
10	10	0.05	3	0.2	2	0.6	0.5	0.01	0.5	0.05	12	0.94	1	0.00162211
10	10	0.05	3	0.2	2	0.6	0.5	0.01	0.5	0.1	6	0.94	1	0.289697
10	10	0.05	3	0.2	2	0.6	0.5	0.01	0.5	0.1	12	0.94	1	0.00216281
10	10	0.05	3	0.2	2	0.6	0.5	0.01	0.8	0.01	6	0.94	1	0.122319
10	10	0.05	3	0.2	2	0.6	0.5	0.01	0.8	0.01	12	0.94	1	0.0019225
10	10	0.05	3	0.2	2	0.6	0.5	0.01	0.8	0.05	6	0.94	1	0.135596
10	10	0.05	3	0.2	2	0.6	0.5	0.01	0.8	0.05	12	0.94	1	0.00144187
10	10	0.05	3	0.2	2	0.6	0.5	0.01	0.8	0.1	6	0.94	1	0.133794
10	10	0.05	3	0.2	2	0.6	0.5	0.01	0.8	0.1	12	0.94	1	0.00222289
10	10	0.05	3	0.2	2	0.6	0.5	0.05	0.2	0.01	6	0.94	1	0.309643
10	10	0.05	3	0.2	2	0.6	0.5	0.05	0.2	0.01	12	0.94	1	0.0068489
10	10	0.05	3	0.2	2	0.6	0.5	0.05	0.2	0.05	6	0.94	1	0.16155
10	10	0.05	3	0.2	2	0.6	0.5	0.05	0.2	0.05	12	0.94	1	0.00324422
10	10	0.05	3	0.2	2	0.6	0.5	0.05	0.2	0.1	6	0.94	1	0.194953
10	10	0.05	3	0.2	2	0.6	0.5	0.05	0.2	0.1	12	0.94	1	0.0241514
10	10	0.05	3	0.2	2	0.6	0.5	0.05	0.5	0.01	6	0.94	1	0.145269
10	10	0.05	3	0.2	2	0.6	0.5	0.05	0.5	0.01	12	0.94	1	0.000180234
10	10	0.05	3	0.2	2	0.6	0.5	0.05	0.5	0.05	6	0.94	1	0.141844
10	10	0.05	3	0.2	2	0.6	0.5	0.05	0.5	0.05	12	0.94	1	0.00336437
10	10	0.05	3	0.2	2	0.6	0.5	0.05	0.5	0.1	6	0.94	1	0.137879
10	10	0.05	3	0.2	2	0.6	0.5	0.05	0.5	0.1	12	0.94	1	0.00793031
10	10	0.05	3	0.2	2	0.6	0.5	0.05	0.8	0.01	6	0.94	1	0.134335
10	10	0.05	3	0.2	2	0.6	0.5	0.05	0.8	0.01	12	0.94	1	0.000180234
10	10	0.05	3	0.2	2	0.6	0.5	0.05	0.8	0.05	6	0.94	1	0.148874
10	10	0.05	3	0.2	2	0.6	0.5	0.05	0.8	0.05	12	0.94	1	0.0013818
10	10	0.05	3	0.2	2	0.6	0.5	0.05	0.8	0.1	6	0.94	1	0.283328
10	10	0.05	3	0.2	2	0.6	0.5	0.05	0.8	0.1	12	0.94	1	0.0024632
10	10	0.05	3	0.2	2	0.6	0.5	0.1	0.2	0.01	6	0.94	1	0.320036
10	10	0.05	3	0.2	2	0.6	0.5	0.1	0.2	0.01	12	0.94	1	0.0123761
10	10	0.05	3	0.2	2	0.6	0.5	0.1	0.2	0.05	6	0.94	1	0.178672
10	10	0.05	3	0.2	2	0.6	0.5	0.1	0.2	0.05	12	0.94	1	0.0116552
10	10	0.05	3	0.2	2	0.6	0.5	0.1	0.2	0.1	6	0.94	1	0.213638
10	10	0.05	3	0.2	2	0.6	0.5	0.1	0.2	0.1	12	0.94	1	0.0298588
10	10	0.05	3	0.2	2	0.6	0.5	0.1	0.5	0.01	6	0.94	1	0.151217
10	10	0.05	3	0.2	2	0.6	0.5	0.1	0.5	0.01	12	0.94	1	0.000180234
10	10	0.05	3	0.2	2	0.6	0.5	0.1	0.5	0.05	6	0.94	1	0.189186
10	10	0.05	3	0.2	2	0.6	0.5	0.1	0.5	0.05	12	0.94	1	0.000180234
10	10	0.05	3	0.2	2	0.6	0.5	0.1	0.5	0.1	6	0.94	1	0.292701
10	10	0.05	3	0.2	2	0.6	0.5	0.1	0.5	0.1	12	0.94	1	0.00318414
10	10	0.05	3	0.2	2	0.6	0.5	0.1	0.8	0.01	6	0.94	1	0.134214
10	10	0.05	3	0.2	2	0.6	0.5	0.1	0.8	0.01	12	0.94	1	0.000180234
10	10	0.05	3	0.2	2	0.6	0.5	0.1	0.8	0.05	6	0.94	1	0.161009
10	10	0.05	3	0.2	2	0.6	0.5	0.1	0.8	0.05	12	0.94	1	0.000180234
10	10	0.05	3	0.2	2	0.6	0.5	0.1	0.8	0.1	6	0.94	1	0.152298
10	10	0.05	3	0.2	2	0.6	0.5	0.1	0.8	0.1	12	0.94	1	0.000180234
10	10	0.05	3	0.2	2	0.6	0.8	0.01	0.2	0.01	6	0.94	1	0.285011
10	10	0.05	3	0.2	2	0.6	0.8	0.01	0.2	0.01	12	0.94	1	0.0106338
10	10	0.05	3	0.2	2	0.6	0.8	0.01	0.2	0.05	6	0.94	1	0.296065
10	10	0.05	3	0.2	2	0.6	0.8	0.01	0.2	0.05	12	0.94	1	0.0316011
10	10	0.05	3	0.2	2	0.6	0.8	0.01	0.2	0.1	6	0.94	1	0.197296
10	10	0.05	3	0.2	2	0.6	0.8	0.01	0.2	0.1	12	0.94	1	0.000180234
10	10	0.05	3	0.2	2	0.6	0.8	0.01	0.5	0.01	6	0.94	1	0.124422
10	10	0.05	3	0.2	2	0.6	0.8	0.01	0.5	0.01	12	0.94	1	0.000180234
10	10	0.05	3	0.2	2	0.6	0.8	0.01	0.5	0.05	6	0.94	1	0.255632
10	10	0.05	3	0.2	2	0.6	0.8	0.01	0.5	0.05	12	0.94	1	0.000180234
10	10	0.05	3	0.2	2	0.6	0.8	0.01	0.5	0.1	6	0.94	1	0.277321
10	10	0.05	3	0.2	2	0.6	0.8	0.01	0.5	0.1	12	0.94	1	0.00847101
10	10	0.05	3	0.2	2	0.6	0.8	0.01	0.8	0.01	6	0.94	1	0.123701
10	10	0.05	3	0.2	2	0.6	0.8	0.01	0.8	0.01	12	0.94	1	0.000180234
10	10	0.05	3	0.2	2	0.6	0.8	0.01	0.8	0.05	6	0.94	1	0.12286
10	10	0.05	3	0.2	2	0.6	0.8	0.01	0.8	0.05	12	0.94	1	0.000180234
10	10	0.05	3	0.2	2	0.6	0.8	0.01	0.8	0.1	6	0.94	1	0.13061
10	10	0.05	3	0.2	2	0.6	0.8	0.01	0.8	0.1	12	0.94	1	0.00282367
10	10	0.05	3	0.2	2	0.6	0.8	0.05	0.2	0.01	6	0.94	1	0.303995
10	10	0.05	3	0.2	2	0.6	0.8	0.05	0.2	0.01	12	0.94	1	0.0112346
10	10	0.05	3	0.2	2	0.6	0.8	0.05	0.2	0.05	6	0.94	1	0.29979
10	10	0.05	3	0.2	2	0.6	0.8	0.05	0.2	0.05	12	0.94	1	0.00835086
10	10	0.05	3	0.2	2	0.6	0.8	0.05	0.2	0.1	6	0.94	0.99994	0.465185
10	10	0.05	3	0.2	2	0.6	0.8	0.05	0.2	0.1	12	0.94	1	0.000180234
10	10	0.05	3	0.2	2	0.6	0.8	0.05	0.5	0.01	6	0.94	1	0.119976
10	10	0.05	3	0.2	2	0.6	0.8	0.05	0.5	0.01	12	0.94	1	0.000180234
10	10	0.05	3	0.2	2	0.6	0.8	0.05	0.5	0.05	6	0.94	1	0.272394
10	10	0.05	3	0.2	2	0.6	0.8	0.05	0.5	0.05	12	0.94	1	0.000180234
10	10	0.05	3	0.2	2	0.6	0.8	0.05	0.5	0.1	6	0.94	1	0.273415
10	10	0.05	3	0.2	2	0.6	0.8	0.05	0.5	0.1	12	0.94	1	0.000180234
10	10	0.05	3	0.2	2	0.6	0.8	0.05	0.8	0.01	6	0.94	1	0.124602
10	10	0.05	3	0.2	2	0.6	0.8	0.05	0.8	0.01	12	0.94	1	0.000180234
10	10	0.05	3	0.2	2	0.6	0.8	0.05	0.8	0.05	6	0.94	1	0.129528
10	10	0.05	3	0.2	2	0.6	0.8	0.05	0.8	0.05	12	0.94	1	0.000180234
10	10	0.05	3	0.2	2	0.6	0.8	0.05	0.8	0.1	6	0.94	1	0.122019
10	10	0.05	3	0.2	2	0.6	0.8	0.05	0.8	0.1	12	0.94	1	0.000180234
10	10	0.05	3	0.2	2	0.6	0.8	0.1	0.2	0.01	6	0.94	1	0.30015
10	10	0.05	3	0.2	2	0.6	0.8	0.1	0.2	0.01	12	0.94	1	0.00997296
10	10	0.05	3	0.2	2	0.6	0.8	0.1	0.2	0.05	6	0.94	1	0.303034
10	10	0.05	3	0.2	2	0.6	0.8	0.1	0.2	0.05	12	0.94	1	0.0156804
10	10	0.05	3	0.2	2	0.6	0.8	0.1	0.2	0.1	6	0.94	1	0.43827
10	10	0.05	3	0.2	2	0.6	0.8	0.1	0.2	0.1	12	0.94	1	0.0151397
10	10	0.05	3	0.2	2	0.6	0.8	0.1	0.5	0.01	6	0.94	1	0.127666
10	10	0.05	3	0.2	2	0.6	0.8	0.1	0.5	0.01	12	0.94	1	0.000180234
10	10	0.05	3	0.2	2	0.6	0.8	0.1	0.5	0.05	6	0.94	1	0.121959
10	10	0.05	3	0.2	2	0.6	0.8	0.1	0.5	0.05	12	0.94	1	0.00979273
10	10	0.05	3	0.2	2	0.6	0.8	0.1	0.5	0.1	6	0.94	1	0.13049
10	10	0.05	3	0.2	2	0.6	0.8	0.1	0.5	0.1	12	0.94	1	0.00913187
10	10	0.05	3	0.2	2	0.6	0.8	0.1	0.8	0.01	6	0.94	1	0.125323
10	10	0.05	3	0.2	2	0.6	0.8	0.1	0.8	0.01	12	0.94	1	0.000180234
10	10	0.05	3	0.2	2	0.6	0.8	0.1	0.8	0.05	6	0.94	1	0.151096
10	10	0.05	3	0.2	2	0.6	0.8	0.1	0.8	0.05	12	0.94	1	0.000180234
10	10	0.05	3	0.2	2	0.6	0.8	0.1	0.8	0.1	6	0.94	1	0.133073
10	10	0.05	3	0.2	2	0.6	0.8	0.1	0.8	0.1	12	0.94	1	0.000180234
10	10	0.05	3	0.2	6	0.6	0.2	0.01	0.2	0.01	6	0.94	1	0.359327
10	10	0.05	3	0.2	6	0.6	0.2	0.01	0.2	0.01	12	0.94	1	0.0182637
10	10	0.05	3	0.2	6	0.6	0.2	0.01	0.2	0.05	6	0.94	1	0.334335
10	10	0.05	3	0.2	6	0.6	0.2	0.01	0.2	0.05	12	0.94	1	0.012316
10	10	0.05	3	0.2	6	0.6	0.2	0.01	0.2	0.1	6	0.94	1	0.434365
10	10	0.05	3	0.2	6	0.6	0.2	0.01	0.2	0.1	12	0.94	1	0.0333433
10	10	0.05	3	0.2	6	0.6	0.2	0.01	0.5	0.01	6	0.94	1	0.219706
10	10	0.05	3	0.2	6	0.6	0.2	0.01	0.5	0.01	12	0.94	1	0.00769
10	10	0.05	3	0.2	6	0.6	0.2	0.01	0.5	0.05	6	0.94	1	0.327726
10	10	0.05	3	0.2	6	0.6	0.2	0.01	0.5	0.05	12	0.94	1	0.0103334
10	10	0.05	3	0.2	6	0.6	0.2	0.01	0.5	0.1	6	0.94	1	0.204806
10	10	0.05	3	0.2	6	0.6	0.2	0.01	0.5	0.1	12	0.94	1	0.0151998
10	10	0.05	3	0.2	6	0.6	0.2	0.01	0.8	0.01	6	0.94	1	0.205107
10	10	0.05	3	0.2	6	0.6	0.2	0.01	0.8	0.01	12	0.94	1	0.0082307
10	10	0.05	3	0.2	6	0.6	0.2	0.01	0.8	0.05	6	0.94	1	0.19201
10	10	0.05	3	0.2	6	0.6	0.2	0.01	0.8	0.05	12	0.94	1	0.00600781
10	10	0.05	3	0.2	6	0.6	0.2	0.01	0.8	0.1	6	0.94	1	0.21526
10	10	0.05	3	0.2	6	0.6	0.2	0.01	0.8	0.1	12	0.94	1	0.00528687
10	10	0.05	3	0.2	6	0.6	0.2	0.05	0.2	0.01	6	0.94	1	0.341484
10	10	0.05	3	0.2	6	0.6	0.2	0.05	0.2	0.01	12	0.94	1	0.0160409
10	10	0.05	3	0.2	6	0.6	0.2	0.05	0.2	0.05	6	0.94	1	0.332953
10	10	0.05	3	0.2	6	0.6	0.2	0.05	0.2	0.05	12	0.94	1	0.00937218
10	10	0.05	3	0.2	6	0.6	0.2	0.05	0.2	0.1	6	0.94	1	0.482187
10	10	0.05	3	0.2	6	0.6	0.2	0.05	0.2	0.1	12	0.94	1	0.0106338
10	10	0.05	3	0.2	6	0.6	0.2	0.05	0.5	0.01	6	0.94	1	0.191649
10	10	0.05	3	0.2	6	0.6	0.2	0.05	0.5	0.01	12	0.94	1	0.00582758
10	10	0.05	3	0.2	6	0.6	0.2	0.05	0.5	0.05	6	0.94	1	0.194112
10	10	0.05	3	0.2	6	0.6	0.2	0.05	0.5	0.05	12	0.94	1	0.00258336
10	10	0.05	3	0.2	6	0.6	0.2	0.05	0.5	0.1	6	0.94	1	0.175188
10	10	0.05	3	0.2	6	0.6	0.2	0.05	0.5	0.1	12	0.94	1	0.0170622
10	10	0.05	3	0.2	6	0.6	0.2	0.05	0.8	0.01	6	0.94	1	0.193752
10	10	0.05	3	0.2	6	0.6	0.2	0.05	0.8	0.01	12	0.94	1	0.00462601
10	10	0.05	3	0.2	6	0.6	0.2	0.05	0.8	0.05	6	0.94	1	0.190568
10	10	0.05	3	0.2	6	0.6	0.2	0.05	0.8	0.05	12	0.94	1	0.00564734
10	10	0.05	3	0.2	6	0.6	0.2	0.05	0.8	0.1	6	0.94	1	0.202764
10	10	0.05	3	0.2	6	0.6	0.2	0.05	0.8	0.1	12	0.94	1	0.00522679
10	10	0.05	3	0.2	6	0.6	0.2	0.1	0.2	0.01	6	0.94	1	0.33818
10	10	0.05	3	0.2	6	0.6	0.2	0.1	0.2	0.01	12	0.94	1	0.0166416
10	10	0.05	3	0.2	6	0.6	0.2	0.1	0.2	0.05	6	0.94	1	0.337459
10	10	0.05	3	0.2	6	0.6	0.2	0.1	0.2	0.05	12	0.94	1	0.0326224
10	10	0.05	3	0.2	6	0.6	0.2	0.1	0.2	0.1	6	0.94	1	0.246981
10	10	0.05	3	0.2	6	0.6	0.2	0.1	0.2	0.1	12	0.94	1	0.0371883
10	10	0.05	3	0.2	6	0.6	0.2	0.1	0.5	0.01	6	0.94	1	0.183479
10	10	0.05	3	0.2	6	0.6	0.2	0.1	0.5	0.01	12	0.94	1	0.00564734
10	10	0.05	3	0.2	6	0.6	0.2	0.1	0.5	0.05	6	0.94	1	0.231181
10	10	0.05	3	0.2	6	0.6	0.2	0.1	0.5	0.05	12	0.94	1	0.0102734
10	10	0.05	3	0.2	6	0.6	0.2	0.1	0.5	0.1	6	0.94	1	0.204025
10	10	0.05	3	0.2	6	0.6	0.2	0.1	0.5	0.1	12	0.94	1	0.0161009
10	10	0.05	3	0.2	6	0.6	0.2	0.1	0.8	0.01	6	0.94	1	0.185761
10	10	0.05	3	0.2	6	0.6	0.2	0.1	0.8	0.01	12	0.94	1	0.00708922
10	10	0.05	3	0.2	6	0.6	0.2	0.1	0.8	0.05	6	0.94	1	0.23851
10	10	0.05	3	0.2	6	0.6	0.2	0.1	0.8	0.05	12	0.94	1	0.000180234
10	10	0.05	3	0.2	6	0.6	0.2	0.1	0.8	0.1	6	0.94	1	0.344548
10	10	0.05	3	0.2	6	0.6	0.2	0.1	0.8	0.1	12	0.94	1	0.00708922
10	10	0.05	3	0.2	6	0.6	0.5	0.01	0.2	0.01	6	0.94	1	0.297747
10	10	0.05	3	0.2	6	0.6	0.5	0.01	0.2	0.01	12	0.94	1	0.00907179
10	10	0.05	3	0.2	6	0.6	0.5	0.01	0.2	0.05	6	0.94	1	0.293842
10	10	0.05	3	0.2	6	0.6	0.5	0.01	0.2	0.05	12	0.94	1	0.00306398
10	10	0.05	3	0.2	6	0.6	0.5	0.01	0.2	0.1	6	0.94	1	0.447402
10	10	0.05	3	0.2	6	0.6	0.5	0.01	0.2	0.1	12	0.94	1	0.0144788
10	10	0.05	3	0.2	6	0.6	0.5	0.01	0.5	0.01	6	0.94	1	0.13854
10	10	0.05	3	0.2	6	0.6	0.5	0.01	0.5	0.01	12	0.94	1	0.0024632
10	10	0.05	3	0.2	6	0.6	0.5	0.01	0.5	0.05	6	0.94	1	0.158786
10	10	0.05	3	0.2	6	0.6	0.5	0.01	0.5	0.05	12	0.94	1	0.00156203
10	10	0.05	3	0.2	6	0.6	0.5	0.01	0.5	0.1	6	0.94	1	0.268489
10	10	0.05	3	0.2	6	0.6	0.5	0.01	0.5	0.1	12	0.94	1	0.00240312
10	10	0.05	3	0.2	6	0.6	0.5	0.01	0.8	0.01	6	0.94	1	0.135837
10	10	0.05	3	0.2	6	0.6	0.5	0.01	0.8	0.01	12	0.94	1	0.00162211
10	10	0.05	3	0.2	6	0.6	0.5	0.01	0.8	0.05	6	0.94	1	0.136678
10	10	0.05	3	0.2	6	0.6	0.5	0.01	0.8	0.05	12	0.94	1	0.00240312
10	10	0.05	3	0.2	6	0.6	0.5	0.01	0.8	0.1	6	0.94	1	0.26939
10	10	0.05	3	0.2	6	0.6	0.5	0.01	0.8	0.1	12	0.94	1	0.00240312
10	10	0.05	3	0.2	6	0.6	0.5	0.05	0.2	0.01	6	0.94	1	0.309162
10	10	0.05	3	0.2	6	0.6	0.5	0.05	0.2	0.01	12	0.94	1	0.0105737
10	10	0.05	3	0.2	6	0.6	0.5	0.05	0.2	0.05	6	0.94	1	0.350015
10	10	0.05	3	0.2	6	0.6	0.5	0.05	0.2	0.05	12	0.94	1	0.0105137
10	10	0.05	3	0.2	6	0.6	0.5	0.05	0.2	0.1	6	0.94	1	0.412256
10	10	0.05	3	0.2	6	0.6	0.5	0.05	0.2	0.1	12	0.94	1	0.0256533
10	10	0.05	3	0.2	6	0.6	0.5	0.05	0.5	0.01	6	0.94	1	0.141544
10	10	0.05	3	0.2	6	0.6	0.5	0.05	0.5	0.01	12	0.94	1	0.0019225
10	10	0.05	3	0.2	6	0.6	0.5	0.05	0.5	0.05	6	0.94	1	0.128687
10	10	0.05	3	0.2	6	0.6	0.5	0.05	0.5	0.05	12	0.94	1	0.00348453
10	10	0.05	3	0.2	6	0.6	0.5	0.05	0.5	0.1	6	0.94	1	0.147852
10	10	0.05	3	0.2	6	0.6	0.5	0.05	0.5	0.1	12	0.94	1	0.0109943
10	10	0.05	3	0.2	6	0.6	0.5	0.05	0.8	0.01	6	0.94	1	0.145509
10	10	0.05	3	0.2	6	0.6	0.5	0.05	0.8	0.01	12	0.94	1	0.00198258
10	10	0.05	3	0.2	6	0.6	0.5	0.05	0.8	0.05	6	0.94	1	0.136738
10	10	0.05	3	0.2	6	0.6	0.5	0.05	0.8	0.05	12	0.94	1	0.00282367
10	10	0.05	3	0.2	6	0.6	0.5	0.05	0.8	0.1	6	0.94	1	0.150556
10	10	0.05	3	0.2	6	0.6	0.5	0.05	0.8	0.1	12	0.94	1	0.00240312
10	10	0.05	3	0.2	6	0.6	0.5	0.1	0.2	0.01	6	0.94	1	0.248363
10	10	0.05	3	0.2	6	0.6	0.5	0.1	0.2	0.01	12	0.94	1	0.000180234
10	10	0.05	3	0.2	6	0.6	0.5	0.1	0.2	0.05	6	0.94	1	0.305377
10	10	0.05	3	0.2	6	0.6	0.5	0.1	0.2	0.05	12	0.94	1	0.0121358
10	10	0.05	3	0.2	6	0.6	0.5	0.1	0.2	0.1	6	0.94	1	0.468669
10	10	0.05	3	0.2	6	0.6	0.5	0.1	0.2	0.1	12	0.94	1	0.0325623
10	10	0.05	3	0.2	6	0.6	0.5	0.1	0.5	0.01	6	0.94	1	0.133373
10	10	0.05	3	0.2	6	0.6	0.5	0.1	0.5	0.01	12	0.94	1	0.00390508
10	10	0.05	3	0.2	6	0.6	0.5	0.1	0.5	0.05	6	0.94	1	0.147612
10	10	0.05	3	0.2	6	0.6	0.5	0.1	0.5	0.05	12	0.94	1	0.000180234
10	10	0.05	3	0.2	6	0.6	0.5	0.1	0.5	0.1	6	0.94	1	0.178192
10	10	0.05	3	0.2	6	0.6	0.5	0.1	0.5	0.1	12	0.94	1	0.0113548
10	10	0.05	3	0.2	6	0.6	0.5	0.1	0.8	0.01	6	0.94	1	0.159507
10	10	0.05	3	0.2	6	0.6	0.5	0.1	0.8	0.01	12	0.94	1	0.00276359
10	10	0.05	3	0.2	6	0.6	0.5	0.1	0.8	0.05	6	0.94	1	0.164854
10	10	0.05	3	0.2	6	0.6	0.5	0.1	0.8	0.05	12	0.94	1	0.0024632
10	10	0.05	3	0.2	6	0.6	0.5	0.1	0.8	0.1	6	0.94	1	0.150135
10	10	0.05	3	0.2	6	0.6	0.5	0.1	0.8	0.1	12	0.94	1	0.000180234
10	10	0.05	3	0.2	6	0.6	0.8	0.01	0.2	0.01	6	0.94	1	0.306218
10	10	0.05	3	0.2	6	0.6	0.8	0.01	0.2	0.01	12	0.94	1	0.00985281
10	10	0.05	3	0.2	6	0.6	0.8	0.01	0.2	0.05	6	0.94	1	0.452508
10	10	0.05	3	0.2	6	0.6	0.8	0.01	0.2	0.05	12	0.94	1	0.00775008
10	10	0.05	3	0.2	6	0.6	0.8	0.01	0.2	0.1	6	0.94	1	0.444818
10	10	0.05	3	0.2	6	0.6	0.8	0.01	0.2	0.1	12	0.94	1	0.0288375
10	10	0.05	3	0.2	6	0.6	0.8	0.01	0.5	0.01	6	0.94	1	0.116552
10	10	0.05	3	0.2	6	0.6	0.8	0.01	0.5	0.01	12	0.94	1	0.000180234
10	10	0.05	3	0.2	6	0.6	0.8	0.01	0.5	0.05	6	0.94	1	0.116491
10	10	0.05	3	0.2	6	0.6	0.8	0.01	0.5	0.05	12	0.94	1	0.00829078
10	10	0.05	3	0.2	6	0.6	0.8	0.01	0.5	0.1	6	0.94	1	0.267828
10	10	0.05	3	0.2	6	0.6	0.8	0.01	0.5	0.1	12	0.94	1	0.00805047
10	10	0.05	3	0.2	6	0.6	0.8	0.01	0.8	0.01	6	0.94	1	0.123641
10	10	0.05	3	0.2	6	0.6	0.8	0.01	0.8	0.01	12	0.94	1	0.000180234
10	10	0.05	3	0.2	6	0.6	0.8	0.01	0.8	0.05	6	0.94	1	0.121117
10	10	0.05	3	0.2	6	0.6	0.8	0.01	0.8	0.05	12	0.94	1	0.000180234
10	10	0.05	3	0.2	6	0.6	0.8	0.01	0.8	0.1	6	0.94	1	0.12322
10	10	0.05	3	0.2	6	0.6	0.8	0.01	0.8	0.1	12	0.94	1	0.000180234
10	10	0.05	3	0.2	6	0.6	0.8	0.05	0.2	0.01	6	0.94	1	0.303815
10	10	0.05	3	0.2	6	0.6	0.8	0.05	0.2	0.01	12	0.94	1	0.0110544
10	10	0.05	3	0.2	6	0.6	0.8	0.05	0.2	0.05	6	0.94	1	0.132112
10	10	0.05	3	0.2	6	0.6	0.8	0.05	0.2	0.05	12	0.94	1	0.000180234
10	10	0.05	3	0.2	6	0.6	0.8	0.05	0.2	0.1	6	0.94	1	0.431361
10	10	0.05	3	0.2	6	0.6	0.8	0.05	0.2	0.1	12	0.94	1	0.0267348
10	10	0.05	3	0.2	6	0.6	0.8	0.05	0.5	0.01	6	0.94	1	0.122679
10	10	0.05	3	0.2	6	0.6	0.8	0.05	0.5	0.01	12	0.94	1	0.000180234
10	10	0.05	3	0.2	6	0.6	0.8	0.05	0.5	0.05	6	0.94	1	0.133614
10	10	0.05	3	0.2	6	0.6	0.8	0.05	0.5	0.05	12	0.94	1	0.000180234
10	10	0.05	3	0.2	6	0.6	0.8	0.05	0.5	0.1	6	0.94	1	0.122679
10	10	0.05	3	0.2	6	0.6	0.8	0.05	0.5	0.1	12	0.94	1	0.00955242
10	10	0.05	3	0.2	6	0.6	0.8	0.05	0.8	0.01	6	0.94	1	0.1228
10	10	0.05	3	0.2	6	0.6	0.8	0.05	0.8	0.01	12	0.94	1	0.000180234
10	10	0.05	3	0.2	6	0.6	0.8	0.05	0.8	0.05	6	0.94	1	0.129168
10	10	0.05	3	0.2	6	0.6	0.8	0.05	0.8	0.05	12	0.94	1	0.00564734
10	10	0.05	3	0.2	6	0.6	0.8	0.05	0.8	0.1	6	0.94	1	0.133854
10	10	0.05	3	0.2	6	0.6	0.8	0.05	0.8	0.1	12	0.94	1	0.00162211
10	10	0.05	3	0.2	6	0.6	0.8	0.1	0.2	0.01	6	0.94	1	0.321238
10	10	0.05	3	0.2	6	0.6	0.8	0.1	0.2	0.01	12	0.94	1	0.0109342
10	10	0.05	3	0.2	6	0.6	0.8	0.1	0.2	0.05	6	0.94	1	0.283208
10	10	0.05	3	0.2	6	0.6	0.8	0.1	0.2	0.05	12	0.94	1	0.0112947
10	10	0.05	3	0.2	6	0.6	0.8	0.1	0.2	0.1	6	0.94	1	0.451126
10	10	0.05	3	0.2	6	0.6	0.8	0.1	0.2	0.1	12	0.94	1	0.0312406
10	10	0.05	3	0.2	6	0.6	0.8	0.1	0.5	0.01	6	0.94	1	0.129168
10	10	0.05	3	0.2	6	0.6	0.8	0.1	0.5	0.01	12	0.94	1	0.00180234
10	10	0.05	3	0.2	6	0.6	0.8	0.1	0.5	0.05	6	0.94	1	0.131992
10	10	0.05	3	0.2	6	0.6	0.8	0.1	0.5	0.05	12	0.94	1	0.00714929
10	10	0.05	3	0.2	6	0.6	0.8	0.1	0.5	0.1	6	0.94	1	0.190628
10	10	0.05	3	0.2	6	0.6	0.8	0.1	0.5	0.1	12	0.94	1	0.000180234
10	10	0.05	3	0.2	6	0.6	0.8	0.1	0.8	0.01	6	0.94	1	0.143106
10	10	0.05	3	0.2	6	0.6	0.8	0.1	0.8	0.01	12	0.94	1	0.000180234
10	10	0.05	3	0.2	6	0.6	0.8	0.1	0.8	0.05	6	0.94	1	0.13872
10	10	0.05	3	0.2	6	0.6	0.8	0.1	0.8	0.05	12	0.94	1	0.000180234
10	10	0.05	3	0.2	6	0.6	0.8	0.1	0.8	0.1	6	0.94	1	0.13812
10	10	0.05	3	0.2	6	0.6	0.8	0.1	0.8	0.1	12	0.94	1	0.000180234
10	10	0.05	3	0.4	2	0.6	0.2	0.01	0.2	0.01	6	0.94	1	0.200961
10	10	0.05	3	0.4	2	0.6	0.2	0.01	0.2	0.01	12	0.94	1	0.00414539
10	10	0.05	3	0.4	2	0.6	0.2	0.01	0.2	0.05	6	0.94	1	0.202103
10	10	0.05	3	0.4	2	0.6	0.2	0.01	0.2	0.05	12	0.94	1	0.00378492
10	10	0.05	3	0.4	2	0.6	0.2	0.01	0.2	0.1	6	0.94	1	0.160829
10	10	0.05	3	0.4	2	0.6	0.2	0.01	0.2	0.1	12	0.94	1	0.00390508
10	10	0.05	3	0.4	2	0.6	0.2	0.01	0.5	0.01	6	0.94	1	0.156383
10	10	0.05	3	0.4	2	0.6	0.2	0.01	0.5	0.01	12	0.94	1	0.00276359
10	10	0.05	3	0.4	2	0.6	0.2	0.01	0.5	0.05	6	0.94	1	0.154821
10	10	0.05	3	0.4	2	0.6	0.2	0.01	0.5	0.05	12	0.94	1	0.0024632
10	10	0.05	3	0.4	2	0.6	0.2	0.01	0.5	0.1	6	0.94	1	0.20733
10	10	0.05	3	0.4	2	0.6	0.2	0.01	0.5	0.1	12	0.94	1	0.00234305
10	10	0.05	3	0.4	2	0.6	0.2	0.01	0.8	0.01	6	0.94	1	0.148633
10	10	0.05	3	0.4	2	0.6	0.2	0.01	0.8	0.01	12	0.94	1	0.00228297
10	10	0.05	3	0.4	2	0.6	0.2	0.01	0.8	0.05	6	0.94	1	0.152238
10	10	0.05	3	0.4	2	0.6	0.2	0.01	0.8	0.05	12	0.94	1	0.0019225
10	10	0.05	3	0.4	2	0.6	0.2	0.01	0.8	0.1	6	0.94	1	0.152058
10	10	0.05	3	0.4	2	0.6	0.2	0.01	0.8	0.1	12	0.94	1	0.00312406
10	10	0.05	3	0.4	2	0.6	0.2	0.05	0.2	0.01	6	0.94	1	0.207089
10	10	0.05	3	0.4	2	0.6	0.2	0.05	0.2	0.01	12	0.94	1	0.00360469
10	10	0.05	3	0.4	2	0.6	0.2	0.05	0.2	0.05	6	0.94	1	0.209132
10	10	0.05	3	0.4	2	0.6	0.2	0.05	0.2	0.05	12	0.94	1	0.00414539
10	10	0.05	3	0.4	2	0.6	0.2	0.05	0.2	0.1	6	0.94	1	0.186963
10	10	0.05	3	0.4	2	0.6	0.2	0.05	0.2	0.1	12	0.94	1	0.00258336
10	10	0.05	3	0.4	2	0.6	0.2	0.05	0.5	0.01	6	0.94	1	0.160168
10	10	0.05	3	0.4	2	0.6	0.2	0.05	0.5	0.01	12	0.94	1	0.00216281
10	10	0.05	3	0.4	2	0.6	0.2	0.05	0.5	0.05	6	0.94	1	0.148693
10	10	0.05	3	0.4	2	0.6	0.2	0.05	0.5	0.05	12	0.94	1	0.00258336
10	10	0.05	3	0.4	2	0.6	0.2	0.05	0.5	0.1	6	0.94	1	0.190267
10	10	0.05	3	0.4	2	0.6	0.2	0.05	0.5	0.1	12	0.94	1	0.00402523
10	10	0.05	3	0.4	2	0.6	0.2	0.05	0.8	0.01	6	0.94	1	0.132472
10	10	0.05	3	0.4	2	0.6	0.2	0.05	0.8	0.01	12	0.94	1	0.00276359
10	10	0.05	3	0.4	2	0.6	0.2	0.05	0.8	0.05	6	0.94	1	0.198017
10	10	0.05	3	0.4	2	0.6	0.2	0.05	0.8	0.05	12	0.94	1	0.00234305
10	10	0.05	3	0.4	2	0.6	0.2	0.05	0.8	0.1	6	0.94	1	0.189426
10	10	0.05	3	0.4	2	0.6	0.2	0.05	0.8	0.1	12	0.94	1	0.00270351
10	10	0.05	3	0.4	2	0.6	0.2	0.1	0.2	0.01	6	0.94	1	0.203665
10	10	0.05	3	0.4	2	0.6	0.2	0.1	0.2	0.01	12	0.94	1	0.00414539
10	10	0.05	3	0.4	2	0.6	0.2	0.1	0.2	0.05	6	0.94	1	0.191229
10	10	0.05	3	0.4	2	0.6	0.2	0.1	0.2	0.05	12	0.94	1	0.00426555
10	10	0.05	3	0.4	2	0.6	0.2	0.1	0.2	0.1	6	0.94	1	0.201682
10	10	0.05	3	0.4	2	0.6	0.2	0.1	0.2	0.1	12	0.94	1	0.003845
10	10	0.05	3	0.4	2	0.6	0.2	0.1	0.5	0.01	6	0.94	1	0.160529
10	10	0.05	3	0.4	2	0.6	0.2	0.1	0.5	0.01	12	0.94	1	0.000180234
10	10	0.05	3	0.4	2	0.6	0.2	0.1	0.5	0.05	6	0.94	1	0.208231
10	10	0.05	3	0.4	2	0.6	0.2	0.1	0.5	0.05	12	0.94	1	0.00402523
10	10	0.05	3	0.4	2	0.6	0.2	0.1	0.5	0.1	6	0.94	1	0.151337
10	10	0.05	3	0.4	2	0.6	0.2	0.1	0.5	0.1	12	0.94	1	0.00360469
10	10	0.05	3	0.4	2	0.6	0.2	0.1	0.8	0.01	6	0.94	1	0.150195
10	10	0.05	3	0.4	2	0.6	0.2	0.1	0.8	0.01	12	0.94	1	0.00174226
10	10	0.05	3	0.4	2	0.6	0.2	0.1	0.8	0.05	6	0.94	1	0.143106
10	10	0.05	3	0.4	2	0.6	0.2	0.1	0.8	0.05	12	0.94	1	0.00288375
10	10	0.05	3	0.4	2	0.6	0.2	0.1	0.8	0.1	6	0.94	1	0.150075
10	10	0.05	3	0.4	2	0.6	0.2	0.1	0.8	0.1	12	0.94	1	0.00258336
10	10	0.05	3	0.4	2	0.6	0.5	0.01	0.2	0.01	6	0.94	1	0.175608
10	10	0.05	3	0.4	2	0.6	0.5	0.01	0.2	0.01	12	0.94	1	0.0024632
10	10	0.05	3	0.4	2	0.6	0.5	0.01	0.2	0.05	6	0.94	1	0.174106
10	10	0.05	3	0.4	2	0.6	0.5	0.01	0.2	0.05	12	0.94	1	0.00258336
10	10	0.05	3	0.4	2	0.6	0.5	0.01	0.2	0.1	6	0.94	1	0.171823
10	10	0.05	3	0.4	2	0.6	0.5	0.01	0.2	0.1	12	0.94	1	0.0024632
10	10	0.05	3	0.4	2	0.6	0.5	0.01	0.5	0.01	6	0.94	1	0.127546
10	10	0.05	3	0.4	2	0.6	0.5	0.01	0.5	0.01	12	0.94	1	0.00150195
10	10	0.05	3	0.4	2	0.6	0.5	0.01	0.5	0.05	6	0.94	1	0.127305
10	10	0.05	3	0.4	2	0.6	0.5	0.01	0.5	0.05	12	0.94	1	0.00252328
10	10	0.05	3	0.4	2	0.6	0.5	0.01	0.5	0.1	6	0.94	1	0.13067
10	10	0.05	3	0.4	2	0.6	0.5	0.01	0.5	0.1	12	0.94	1	0.00264344
10	10	0.05	3	0.4	2	0.6	0.5	0.01	0.8	0.01	6	0.94	1	0.121238
10	10	0.05	3	0.4	2	0.6	0.5	0.01	0.8	0.01	12	0.94	1	0.00144187
10	10	0.05	3	0.4	2	0.6	0.5	0.01	0.8	0.05	6	0.94	1	0.1228
10	10	0.05	3	0.4	2	0.6	0.5	0.01	0.8	0.05	12	0.94	1	0.00126164
10	10	0.05	3	0.4	2	0.6	0.5	0.01	0.8	0.1	6	0.94	1	0.132292
10	10	0.05	3	0.4	2	0.6	0.5	0.01	0.8	0.1	12	0.94	1	0.00132172
10	10	0.05	3	0.4	2	0.6	0.5	0.05	0.2	0.01	6	0.94	1	0.171223
10	10	0.05	3	0.4	2	0.6	0.5	0.05	0.2	0.01	12	0.94	1	0.00294383
10	10	0.05	3	0.4	2	0.6	0.5	0.05	0.2	0.05	6	0.94	1	0.180655
10	10	0.05	3	0.4	2	0.6	0.5	0.05	0.2	0.05	12	0.94	1	0.00312406
10	10	0.05	3	0.4	2	0.6	0.5	0.05	0.2	0.1	6	0.94	1	0.165215
10	10	0.05	3	0.4	2	0.6	0.5	0.05	0.2	0.1	12	0.94	1	0.0033043
10	10	0.05	3	0.4	2	0.6	0.5	0.05	0.5	0.01	6	0.94	1	0.130369
10	10	0.05	3	0.4	2	0.6	0.5	0.05	0.5	0.01	12	0.94	1	0.000180234
10	10	0.05	3	0.4	2	0.6	0.5	0.05	0.5	0.05	6	0.94	1	0.176089
10	10	0.05	3	0.4	2	0.6	0.5	0.05	0.5	0.05	12	0.94	1	0.00336437
10	10	0.05	3	0.4	2	0.6	0.5	0.05	0.5	0.1	6	0.94	1	0.120276
10	10	0.05	3	0.4	2	0.6	0.5	0.05	0.5	0.1	12	0.94	1	0.000180234
10	10	0.05	3	0.4	2	0.6	0.5	0.05	0.8	0.01	6	0.94	1	0.139862
10	10	0.05	3	0.4	2	0.6	0.5	0.05	0.8	0.01	12	0.94	1	0.00156203
10	10	0.05	3	0.4	2	0.6	0.5	0.05	0.8	0.05	6	0.94	1	0.128147
10	10	0.05	3	0.4	2	0.6	0.5	0.05	0.8	0.05	12	0.94	1	0.0013818
10	10	0.05	3	0.4	2	0.6	0.5	0.05	0.8	0.1	6	0.94	1	0.126104
10	10	0.05	3	0.4	2	0.6	0.5	0.05	0.8	0.1	12	0.94	1	0.00156203
10	10	0.05	3	0.4	2	0.6	0.5	0.1	0.2	0.01	6	0.94	1	0.178252
10	10	0.05	3	0.4	2	0.6	0.5	0.1	0.2	0.01	12	0.94	1	0.00366476
10	10	0.05	3	0.4	2	0.6	0.5	0.1	0.2	0.05	6	0.94	1	0.173205
10	10	0.05	3	0.4	2	0.6	0.5	0.1	0.2	0.05	12	0.94	1	0.0033043
10	10	0.05	3	0.4	2	0.6	0.5	0.1	0.2	0.1	6	0.94	1	0.190508
10	10	0.05	3	0.4	2	0.6	0.5	0.1	0.2	0.1	12	0.94	1	0.000180234
10	10	0.05	3	0.4	2	0.6	0.5	0.1	0.5	0.01	6	0.94	1	0.139802
10	10	0.05	3	0.4	2	0.6	0.5	0.1	0.5	0.01	12	0.94	1	0.00144187
10	10	0.05	3	0.4	2	0.6	0.5	0.1	0.5	0.05	6	0.94	1	0.121358
10	10	0.05	3	0.4	2	0.6	0.5	0.1	0.5	0.05	12	0.94	1	0.00390508
10	10	0.05	3	0.4	2	0.6	0.5	0.1	0.5	0.1	6	0.94	1	0.139441
10	10	0.05	3	0.4	2	0.6	0.5	0.1	0.5	0.1	12	0.94	1	0.00336437
10	10	0.05	3	0.4	2	0.6	0.5	0.1	0.8	0.01	6	0.94	1	0.141304
10	10	0.05	3	0.4	2	0.6	0.5	0.1	0.8	0.01	12	0.94	1	0.0019225
10	10	0.05	3	0.4	2	0.6	0.5	0.1	0.8	0.05	6	0.94	1	0.134034
10	10	0.05	3	0.4	2	0.6	0.5	0.1	0.8	0.05	12	0.94	1	0.00204266
10	10	0.05	3	0.4	2	0.6	0.5	0.1	0.8	0.1	6	0.94	1	0.124302
10	10	0.05	3	0.4	2	0.6	0.5	0.1	0.8	0.1	12	0.94	1	0.00168219
10	10	0.05	3	0.4	2	0.6	0.8	0.01	0.2	0.01	6	0.94	1	0.166717
10	10	0.05	3	0.4	2	0.6	0.8	0.01	0.2	0.01	12	0.94	1	0.00258336
10	10	0.05	3	0.4	2	0.6	0.8	0.01	0.2	0.05	6	0.94	1	0.166476
10	10	0.05	3	0.4	2	0.6	0.8	0.01	0.2	0.05	12	0.94	1	0.000180234
10	10	0.05	3	0.4	2	0.6	0.8	0.01	0.2	0.1	6	0.94	1	0.16948
10	10	0.05	3	0.4	2	0.6	0.8	0.01	0.2	0.1	12	0.94	1	0.00252328
10	10	0.05	3	0.4	2	0.6	0.8	0.01	0.5	0.01	6	0.94	1	0.120637
10	10	0.05	3	0.4	2	0.6	0.8	0.01	0.5	0.01	12	0.94	1	0.000180234
10	10	0.05	3	0.4	2	0.6	0.8	0.01	0.5	0.05	6	0.94	1	0.174106
10	10	0.05	3	0.4	2	0.6	0.8	0.01	0.5	0.05	12	0.94	1	0.00270351
10	10	0.05	3	0.4	2	0.6	0.8	0.01	0.5	0.1	6	0.94	1	0.118534
10	10	0.05	3	0.4	2	0.6	0.8	0.01	0.5	0.1	12	0.94	1	0.000180234
10	10	0.05	3	0.4	2	0.6	0.8	0.01	0.8	0.01	6	0.94	1	0.124482
10	10	0.05	3	0.4	2	0.6	0.8	0.01	0.8	0.01	12	0.94	1	0.000180234
10	10	0.05	3	0.4	2	0.6	0.8	0.01	0.8	0.05	6	0.94	1	0.12346
10	10	0.05	3	0.4	2	0.6	0.8	0.01	0.8	0.05	12	0.94	1	0.000180234
10	10	0.05	3	0.4	2	0.6	0.8	0.01	0.8	0.1	6	0.94	1	0.121658
10	10	0.05	3	0.4	2	0.6	0.8	0.01	0.8	0.1	12	0.94	1	0.00126164
10	10	0.05	3	0.4	2	0.6	0.8	0.05	0.2	0.01	6	0.94	1	0.168459
10	10	0.05	3	0.4	2	0.6	0.8	0.05	0.2	0.01	12	0.94	1	0.00318414
10	10	0.05	3	0.4	2	0.6	0.8	0.05	0.2	0.05	6	0.94	1	0.173085
10	10	0.05	3	0.4	2	0.6	0.8	0.05	0.2	0.05	12	0.94	1	0.000180234
10	10	0.05	3	0.4	2	0.6	0.8	0.05	0.2	0.1	6	0.94	1	0.174707
10	10	0.05	3	0.4	2	0.6	0.8	0.05	0.2	0.1	12	0.94	1	0.00240312
10	10	0.05	3	0.4	2	0.6	0.8	0.05	0.5	0.01	6	0.94	1	0.129769
10	10	0.05	3	0.4	2	0.6	0.8	0.05	0.5	0.01	12	0.94	1	0.000180234
10	10	0.05	3	0.4	2	0.6	0.8	0.05	0.5	0.05	6	0.94	1	0.123821
10	10	0.05	3	0.4	2	0.6	0.8	0.05	0.5	0.05	12	0.94	1	0.000180234
10	10	0.05	3	0.4	2	0.6	0.8	0.05	0.5	0.1	6	0.94	1	0.13836
10	10	0.05	3	0.4	2	0.6	0.8	0.05	0.5	0.1	12	0.94	1	0.000180234
10	10	0.05	3	0.4	2	0.6	0.8	0.05	0.8	0.01	6	0.94	1	0.12328
10	10	0.05	3	0.4	2	0.6	0.8	0.05	0.8	0.01	12	0.94	1	0.00162211
10	10	0.05	3	0.4	2	0.6	0.8	0.05	0.8	0.05	6	0.94	1	0.116672
10	10	0.05	3	0.4	2	0.6	0.8	0.05	0.8	0.05	12	0.94	1	0.000180234
10	10	0.05	3	0.4	2	0.6	0.8	0.05	0.8	0.1	6	0.94	1	0.118774
10	10	0.05	3	0.4	2	0.6	0.8	0.05	0.8	0.1	12	0.94	1	0.000180234
10	10	0.05	3	0.4	2	0.6	0.8	0.1	0.2	0.01	6	0.94	1	0.176389
10	10	0.05	3	0.4	2	0.6	0.8	0.1	0.2	0.01	12	0.94	1	0.00276359
10	10	0.05	3	0.4	2	0.6	0.8	0.1	0.2	0.05	6	0.94	1	0.179033
10	10	0.05	3	0.4	2	0.6	0.8	0.1	0.2	0.05	12	0.94	1	0.00258336
10	10	0.05	3	0.4	2	0.6	0.8	0.1	0.2	0.1	6	0.94	1	0.182517
10	10	0.05	3	0.4	2	0.6	0.8	0.1	0.2	0.1	12	0.94	1	0.00264344
10	10	0.05	3	0.4	2	0.6	0.8	0.1	0.5	0.01	6	0.94	1	0.121478
10	10	0.05	3	0.4	2	0.6	0.8	0.1	0.5	0.01	12	0.94	1	0.00156203
10	10	0.05	3	0.4	2	0.6	0.8	0.1	0.5	0.05	6	0.94	1	0.119015
10	10	0.05	3	0.4	2	0.6	0.8	0.1	0.5	0.05	12	0.94	1	0.00294383
10	10	0.05	3	0.4	2	0.6	0.8	0.1	0.5	0.1	6	0.94	1	0.127426
10	10	0.05	3	0.4	2	0.6	0.8	0.1	0.5	0.1	12	0.94	1	0.00144187
10	10	0.05	3	0.4	2	0.6	0.8	0.1	0.8	0.01	6	0.94	1	0.132172
10	10	0.05	3	0.4	2	0.6	0.8	0.1	0.8	0.01	12	0.94	1	0.000180234
10	10	0.05	3	0.4	2	0.6	0.8	0.1	0.8	0.05	6	0.94	1	0.125804
10	10	0.05	3	0.4	2	0.6	0.8	0.1	0.8	0.05	12	0.94	1	0.000180234
10	10	0.05	3	0.4	2	0.6	0.8	0.1	0.8	0.1	6	0.94	1	0.179994
10	10	0.05	3	0.4	2	0.6	0.8	0.1	0.8	0.1	12	0.94	1	0.00270351
10	10	0.05	3	0.4	6	0.6	0.2	0.01	0.2	0.01	6	0.94	1	0.195314
10	10	0.05	3	0.4	6	0.6	0.2	0.01	0.2	0.01	12	0.94	1	0.00420547
10	10	0.05	3	0.4	6	0.6	0.2	0.01	0.2	0.05	6	0.94	1	0.151697
10	10	0.05	3	0.4	6	0.6	0.2	0.01	0.2	0.05	12	0.94	1	0.00258336
10	10	0.05	3	0.4	6	0.6	0.2	0.01	0.2	0.1	6	0.94	1	0.145149
10	10	0.05	3	0.4	6	0.6	0.2	0.01	0.2	0.1	12	0.94	1	0.00426555
10	10	0.05	3	0.4	6	0.6	0.2	0.01	0.5	0.01	6	0.94	1	0.148934
10	10	0.05	3	0.4	6	0.6	0.2	0.01	0.5	0.01	12	0.94	1	0.00276359
10	10	0.05	3	0.4	6	0.6	0.2	0.01	0.5	0.05	6	0.94	1	0.197236
10	10	0.05	3	0.4	6	0.6	0.2	0.01	0.5	0.05	12	0.94	1	0.00276359
10	10	0.05	3	0.4	6	0.6	0.2	0.01	0.5	0.1	6	0.94	1	0.205287
10	10	0.05	3	0.4	6	0.6	0.2	0.01	0.5	0.1	12	0.94	1	0.00288375
10	10	0.05	3	0.4	6	0.6	0.2	0.01	0.8	0.01	6	0.94	1	0.150856
10	10	0.05	3	0.4	6	0.6	0.2	0.01	0.8	0.01	12	0.94	1	0.00252328
10	10	0.05	3	0.4	6	0.6	0.2	0.01	0.8	0.05	6	0.94	1	0.146771
10	10	0.05	3	0.4	6	0.6	0.2	0.01	0.8	0.05	12	0.94	1	0.00258336
10	10	0.05	3	0.4	6	0.6	0.2	0.01	0.8	0.1	6	0.94	1	0.148453
10	10	0.05	3	0.4	6	0.6	0.2	0.01	0.8	0.1	12	0.94	1	0.00294383
10	10	0.05	3	0.4	6	0.6	0.2	0.05	0.2	0.01	6	0.94	1	0.19195
10	10	0.05	3	0.4	6	0.6	0.2	0.05	0.2	0.01	12	0.94	1	0.00396515
10	10	0.05	3	0.4	6	0.6	0.2	0.05	0.2	0.05	6	0.94	1	0.201021
10	10	0.05	3	0.4	6	0.6	0.2	0.05	0.2	0.05	12	0.94	1	0.00402523
10	10	0.05	3	0.4	6	0.6	0.2	0.05	0.2	0.1	6	0.94	1	0.194533
10	10	0.05	3	0.4	6	0.6	0.2	0.05	0.2	0.1	12	0.94	1	0.00402523
10	10	0.05	3	0.4	6	0.6	0.2	0.05	0.5	0.01	6	0.94	1	0.147552
10	10	0.05	3	0.4	6	0.6	0.2	0.05	0.5	0.01	12	0.94	1	0.00204266
10	10	0.05	3	0.4	6	0.6	0.2	0.05	0.5	0.05	6	0.94	1	0.19976
10	10	0.05	3	0.4	6	0.6	0.2	0.05	0.5	0.05	12	0.94	1	0.00318414
10	10	0.05	3	0.4	6	0.6	0.2	0.05	0.5	0.1	6	0.94	1	0.202403
10	10	0.05	3	0.4	6	0.6	0.2	0.05	0.5	0.1	12	0.94	1	0.00324422
10	10	0.05	3	0.4	6	0.6	0.2	0.05	0.8	0.01	6	0.94	1	0.148633
10	10	0.05	3	0.4	6	0.6	0.2	0.05	0.8	0.01	12	0.94	1	0.00210273
10	10	0.05	3	0.4	6	0.6	0.2	0.05	0.8	0.05	6	0.94	1	0.150195
10	10	0.05	3	0.4	6	0.6	0.2	0.05	0.8	0.05	12	0.94	1	0.00240312
10	10	0.05	3	0.4	6	0.6	0.2	0.05	0.8	0.1	6	0.94	1	0.140523
10	10	0.05	3	0.4	6	0.6	0.2	0.05	0.8	0.1	12	0.94	1	0.00216281
10	10	0.05	3	0.4	6	0.6	0.2	0.1	0.2	0.01	6	0.94	1	0.195554
10	10	0.05	3	0.4	6	0.6	0.2	0.1	0.2	0.01	12	0.94	1	0.00354461
10	10	0.05	3	0.4	6	0.6	0.2	0.1	0.2	0.05	6	0.94	1	0.197296
10	10	0.05	3	0.4	6	0.6	0.2	0.1	0.2	0.05	12	0.94	1	0.00312406
10	10	0.05	3	0.4	6	0.6	0.2	0.1	0.2	0.1	6	0.94	1	0.187143
10	10	0.05	3	0.4	6	0.6	0.2	0.1	0.2	0.1	12	0.94	1	0.00264344
10	10	0.05	3	0.4	6	0.6	0.2	0.1	0.5	0.01	6	0.94	1	0.149715
10	10	0.05	3	0.4	6	0.6	0.2	0.1	0.5	0.01	12	0.94	1	0.00234305
10	10	0.05	3	0.4	6	0.6	0.2	0.1	0.5	0.05	6	0.94	1	0.155542
10	10	0.05	3	0.4	6	0.6	0.2	0.1	0.5	0.05	12	0.94	1	0.00378492
10	10	0.05	3	0.4	6	0.6	0.2	0.1	0.5	0.1	6	0.94	1	0.195915
10	10	0.05	3	0.4	6	0.6	0.2	0.1	0.5	0.1	12	0.94	1	0.00432562
10	10	0.05	3	0.4	6	0.6	0.2	0.1	0.8	0.01	6	0.94	1	0.132773
10	10	0.05	3	0.4	6	0.6	0.2	0.1	0.8	0.01	12	0.94	1	0.00228297
10	10	0.05	3	0.4	6	0.6	0.2	0.1	0.8	0.05	6	0.94	1	0.150195
10	10	0.05	3	0.4	6	0.6	0.2	0.1	0.8	0.05	12	0.94	1	0.00222289
10	10	0.05	3	0.4	6	0.6	0.2	0.1	0.8	0.1	6	0.94	1	0.151457
10	10	0.05	3	0.4	6	0.6	0.2	0.1	0.8	0.1	12	0.94	1	0.00186242
10	10	0.05	3	0.4	6	0.6	0.5	0.01	0.2	0.01	6	0.94	1	0.165575
10	10	0.05	3	0.4	6	0.6	0.5	0.01	0.2	0.01	12	0.94	1	0.00300391
10	10	0.05	3	0.4	6	0.6	0.5	0.01	0.2	0.05	6	0.94	1	0.171283
10	10	0.05	3	0.4	6	0.6	0.5	0.01	0.2	0.05	12	0.94	1	0.0013818
10	10	0.05	3	0.4	6	0.6	0.5	0.01	0.2	0.1	6	0.94	1	0.171823
10	10	0.05	3	0.4	6	0.6	0.5	0.01	0.2	0.1	12	0.94	1	0.00288375
10	10	0.05	3	0.4	6	0.6	0.5	0.01	0.5	0.01	6	0.94	1	0.13091
10	10	0.05	3	0.4	6	0.6	0.5	0.01	0.5	0.01	12	0.94	1	0.000901172
10	10	0.05	3	0.4	6	0.6	0.5	0.01	0.5	0.05	6	0.94	1	0.128567
10	10	0.05	3	0.4	6	0.6	0.5	0.01	0.5	0.05	12	0.94	1	0.00270351
10	10	0.05	3	0.4	6	0.6	0.5	0.01	0.5	0.1	6	0.94	1	0.133614
10	10	0.05	3	0.4	6	0.6	0.5	0.01	0.5	0.1	12	0.94	1	0.00294383
10	10	0.05	3	0.4	6	0.6	0.5	0.01	0.8	0.01	6	0.94	1	0.125263
10	10	0.05	3	0.4	6	0.6	0.5	0.01	0.8	0.01	12	0.94	1	0.00144187
10	10	0.05	3	0.4	6	0.6	0.5	0.01	0.8	0.05	6	0.94	1	0.134214
10	10	0.05	3	0.4	6	0.6	0.5	0.01	0.8	0.05	12	0.94	1	0.00114148
10	10	0.05	3	0.4	6	0.6	0.5	0.01	0.8	0.1	6	0.94	1	0.127005
10	10	0.05	3	0.4	6	0.6	0.5	0.01	0.8	0.1	12	0.94	1	0.0013818
10	10	0.05	3	0.4	6	0.6	0.5	0.05	0.2	0.01	6	0.94	1	0.176269
10	10	0.05	3	0.4	6	0.6	0.5	0.05	0.2	0.01	12	0.94	1	0.00300391
10	10	0.05	3	0.4	6	0.6	0.5	0.05	0.2	0.05	6	0.94	1	0.178372
10	10	0.05	3	0.4	6	0.6	0.5	0.05	0.2	0.05	12	0.94	1	0.00264344
10	10	0.05	3	0.4	6	0.6	0.5	0.05	0.2	0.1	6	0.94	1	0.187744
10	10	0.05	3	0.4	6	0.6	0.5	0.05	0.2	0.1	12	0.94	1	0.000180234
10	10	0.05	3	0.4	6	0.6	0.5	0.05	0.5	0.01	6	0.94	1	0.128087
10	10	0.05	3	0.4	6	0.6	0.5	0.05	0.5	0.01	12	0.94	1	0.000180234
10	10	0.05	3	0.4	6	0.6	0.5	0.05	0.5	0.05	6	0.94	1	0.132052
10	10	0.05	3	0.4	6	0.6	0.5	0.05	0.5	0.05	12	0.94	1	0.00186242
10	10	0.05	3	0.4	6	0.6	0.5	0.05	0.5	0.1	6	0.94	1	0.134034
10	10	0.05	3	0.4	6	0.6	0.5	0.05	0.5	0.1	12	0.94	1	0.00150195
10	10	0.05	3	0.4	6	0.6	0.5	0.05	0.8	0.01	6	0.94	1	0.137699
10	10	0.05	3	0.4	6	0.6	0.5	0.05	0.8	0.01	12	0.94	1	0.000180234
10	10	0.05	3	0.4	6	0.6	0.5	0.05	0.8	0.05	6	0.94	1	0.133193
10	10	0.05	3	0.4	6	0.6	0.5	0.05	0.8	0.05	12	0.94	1	0.00162211
10	10	0.05	3	0.4	6	0.6	0.5	0.05	0.8	0.1	6	0.94	1	0.136978
10	10	0.05	3	0.4	6	0.6	0.5	0.05	0.8	0.1	12	0.94	1	0.000180234
10	10	0.05	3	0.4	6	0.6	0.5	0.1	0.2	0.01	6	0.94	1	0.186543
10	10	0.05	3	0.4	6	0.6	0.5	0.1	0.2	0.01	12	0.94	1	0.00348453
10	10	0.05	3	0.4	6	0.6	0.5	0.1	0.2	0.05	6	0.94	1	0.18492
10	10	0.05	3	0.4	6	0.6	0.5	0.1	0.2	0.05	12	0.94	1	0.00348453
10	10	0.05	3	0.4	6	0.6	0.5	0.1	0.2	0.1	6	0.94	1	0.136137
10	10	0.05	3	0.4	6	0.6	0.5	0.1	0.2	0.1	12	0.94	1	0.00306398
10	10	0.05	3	0.4	6	0.6	0.5	0.1	0.5	0.01	6	0.94	1	0.125083
10	10	0.05	3	0.4	6	0.6	0.5	0.1	0.5	0.01	12	0.94	1	0.0019225
10	10	0.05	3	0.4	6	0.6	0.5	0.1	0.5	0.05	6	0.94	1	0.134575
10	10	0.05	3	0.4	6	0.6	0.5	0.1	0.5	0.05	12	0.94	1	0.00216281
10	10	0.05	3	0.4	6	0.6	0.5	0.1	0.5	0.1	6	0.94	1	0.129048
10	10	0.05	3	0.4	6	0.6	0.5	0.1	0.5	0.1	12	0.94	1	0.00336437
10	10	0.05	3	0.4	6	0.6	0.5	0.1	0.8	0.01	6	0.94	1	0.127305
10	10	0.05	3	0.4	6	0.6	0.5	0.1	0.8	0.01	12	0.94	1	0.00174226
10	10	0.05	3	0.4	6	0.6	0.5	0.1	0.8	0.05	6	0.94	1	0.143947
10	10	0.05	3	0.4	6	0.6	0.5	0.1	0.8	0.05	12	0.94	1	0.000180234
10	10	0.05	3	0.4	6	0.6	0.5	0.1	0.8	0.1	6	0.94	1	0.140703
10	10	0.05	3	0.4	6	0.6	0.5	0.1	0.8	0.1	12	0.94	1	0.000180234
10	10	0.05	3	0.4	6	0.6	0.8	0.01	0.2	0.01	6	0.94	1	0.172244
10	10	0.05	3	0.4	6	0.6	0.8	0.01	0.2	0.01	12	0.94	1	0.0024632
10	10	0.05	3	0.4	6	0.6	0.8	0.01	0.2	0.05	6	0.94	1	0.172604
10	10	0.05	3	0.4	6	0.6	0.8	0.01	0.2	0.05	12	0.94	1	0.00252328
10	10	0.05	3	0.4	6	0.6	0.8	0.01	0.2	0.1	6	0.94	1	0.173806
10	10	0.05	3	0.4	6	0.6	0.8	0.01	0.2	0.1	12	0.94	1	0.000180234
10	10	0.05	3	0.4	6	0.6	0.8	0.01	0.5	0.01	6	0.94	1	0.113668
10	10	0.05	3	0.4	6	0.6	0.8	0.01	0.5	0.01	12	0.94	1	0.000180234
10	10	0.05	3	0.4	6	0.6	0.8	0.01	0.5	0.05	6	0.94	1	0.12322
10	10	0.05	3	0.4	6	0.6	0.8	0.01	0.5	0.05	12	0.94	1	0.000180234
10	10	0.05	3	0.4	6	0.6	0.8	0.01	0.5	0.1	6	0.94	1	0.120577
10	10	0.05	3	0.4	6	0.6	0.8	0.01	0.5	0.1	12	0.94	1	0.000180234
10	10	0.05	3	0.4	6	0.6	0.8	0.01	0.8	0.01	6	0.94	1	0.120397
10	10	0.05	3	0.4	6	0.6	0.8	0.01	0.8	0.01	12	0.94	1	0.000180234
10	10	0.05	3	0.4	6	0.6	0.8	0.01	0.8	0.05	6	0.94	1	0.124602
10	10	0.05	3	0.4	6	0.6	0.8	0.01	0.8	0.05	12	0.94	1	0.000180234
10	10	0.05	3	0.4	6	0.6	0.8	0.01	0.8	0.1	6	0.94	1	0.118895
10	10	0.05	3	0.4	6	0.6	0.8	0.01	0.8	0.1	12	0.94	1	0.000180234
10	10	0.05	3	0.4	6	0.6	0.8	0.05	0.2	0.01	6	0.94	1	0.120817
10	10	0.05	3	0.4	6	0.6	0.8	0.05	0.2	0.01	12	0.94	1	0.00306398
10	10	0.05	3	0.4	6	0.6	0.8	0.05	0.2	0.05	6	0.94	1	0.171523
10	10	0.05	3	0.4	6	0.6	0.8	0.05	0.2	0.05	12	0.94	1	0.000180234
10	10	0.05	3	0.4	6	0.6	0.8	0.05	0.2	0.1	6	0.94	1	0.17693
10	10	0.05	3	0.4	6	0.6	0.8	0.05	0.2	0.1	12	0.94	1	0.00306398
10	10	0.05	3	0.4	6	0.6	0.8	0.05	0.5	0.01	6	0.94	1	0.118174
10	10	0.05	3	0.4	6	0.6	0.8	0.05	0.5	0.01	12	0.94	1	0.000180234
10	10	0.05	3	0.4	6	0.6	0.8	0.05	0.5	0.05	6	0.94	1	0.170742
10	10	0.05	3	0.4	6	0.6	0.8	0.05	0.5	0.05	12	0.94	1	0.00258336
10	10	0.05	3	0.4	6	0.6	0.8	0.05	0.5	0.1	6	0.94	1	0.121658
10	10	0.05	3	0.4	6	0.6	0.8	0.05	0.5	0.1	12	0.94	1	0.000180234
10	10	0.05	3	0.4	6	0.6	0.8	0.05	0.8	0.01	6	0.94	1	0.12316
10	10	0.05	3	0.4	6	0.6	0.8	0.05	0.8	0.01	12	0.94	1	0.000180234
10	10	0.05	3	0.4	6	0.6	0.8	0.05	0.8	0.05	6	0.94	1	0.1231
10	10	0.05	3	0.4	6	0.6	0.8	0.05	0.8	0.05	12	0.94	1	0.000180234
10	10	0.05	3	0.4	6	0.6	0.8	0.05	0.8	0.1	6	0.94	1	0.12304
10	10	0.05	3	0.4	6	0.6	0.8	0.05	0.8	0.1	12	0.94	1	0.0013818
10	10	0.05	3	0.4	6	0.6	0.8	0.1	0.2	0.01	6	0.94	1	0.178432
10	10	0.05	3	0.4	6	0.6	0.8	0.1	0.2	0.01	12	0.94	1	0.00294383
10	10	0.05	3	0.4	6	0.6	0.8	0.1	0.2	0.05	6	0.94	1	0.176449
10	10	0.05	3	0.4	6	0.6	0.8	0.1	0.2	0.05	12	0.94	1	0.00282367
10	10	0.05	3	0.4	6	0.6	0.8	0.1	0.2	0.1	6	0.94	1	0.121418
10	10	0.05	3	0.4	6	0.6	0.8	0.1	0.2	0.1	12	0.94	1	0.00324422
10	10	0.05	3	0.4	6	0.6	0.8	0.1	0.5	0.01	6	0.94	1	0.16894
10	10	0.05	3	0.4	6	0.6	0.8	0.1	0.5	0.01	12	0.94	1	0.00156203
10	10	0.05	3	0.4	6	0.6	0.8	0.1	0.5	0.05	6	0.94	1	0.119555
10	10	0.05	3	0.4	6	0.6	0.8	0.1	0.5	0.05	12	0.94	1	0.000180234
10	10	0.05	3	0.4	6	0.6	0.8	0.1	0.5	0.1	6	0.94	1	0.175248
10	10	0.05	3	0.4	6	0.6	0.8	0.1	0.5	0.1	12	0.94	1	0.000180234
10	10	0.05	3	0.4	6	0.6	0.8	0.1	0.8	0.01	6	0.94	1	0.119075
10	10	0.05	3	0.4	6	0.6	0.8	0.1	0.8	0.01	12	0.94	1	0.000180234
10	10	0.05	3	0.4	6	0.6	0.8	0.1	0.8	0.05	6	0.94	1	0.119435
10	10	0.05	3	0.4	6	0.6	0.8	0.1	0.8	0.05	12	0.94	1	0.000180234
10	10	0.05	3	0.4	6	0.6	0.8	0.1	0.8	0.1	6	0.94	1	0.170442
10	10	0.05	3	0.4	6	0.6	0.8	0.1	0.8	0.1	12	0.94	1	0.000180234
10	10	0.05	3	0.6	2	0.6	0.2	0.01	0.2	0.01	6	0.94	1	0.165936
10	10	0.05	3	0.6	2	0.6	0.2	0.01	0.2	0.01	12	0.94	1	0.00240312
10	10	0.05	3	0.6	2	0.6	0.2	0.01	0.2	0.05	6	0.94	1	0.16149
10	10	0.05	3	0.6	2	0.6	0.2	0.01	0.2	0.05	12	0.94	1	0.00264344
10	10	0.05	3	0.6	2	0.6	0.2	0.01	0.2	0.1	6	0.94	1	0.173445
10	10	0.05	3	0.6	2	0.6	0.2	0.01	0.2	0.1	12	0.94	1	0.00132172
10	10	0.05	3	0.6	2	0.6	0.2	0.01	0.5	0.01	6	0.94	1	0.126104
10	10	0.05	3	0.6	2	0.6	0.2	0.01	0.5	0.01	12	0.94	1	0.00144187
10	10	0.05	3	0.6	2	0.6	0.2	0.01	0.5	0.05	6	0.94	1	0.128627
10	10	0.05	3	0.6	2	0.6	0.2	0.01	0.5	0.05	12	0.94	1	0.00132172
10	10	0.05	3	0.6	2	0.6	0.2	0.01	0.5	0.1	6	0.94	1	0.130249
10	10	0.05	3	0.6	2	0.6	0.2	0.01	0.5	0.1	12	0.94	1	0.00240312
10	10	0.05	3	0.6	2	0.6	0.2	0.01	0.8	0.01	6	0.94	1	0.129288
10	10	0.05	3	0.6	2	0.6	0.2	0.01	0.8	0.01	12	0.94	1	0.00144187
10	10	0.05	3	0.6	2	0.6	0.2	0.01	0.8	0.05	6	0.94	1	0.12304
10	10	0.05	3	0.6	2	0.6	0.2	0.01	0.8	0.05	12	0.94	1	0.00144187
10	10	0.05	3	0.6	2	0.6	0.2	0.01	0.8	0.1	6	0.94	1	0.13067
10	10	0.05	3	0.6	2	0.6	0.2	0.01	0.8	0.1	12	0.94	1	0.0013818
10	10	0.05	3	0.6	2	0.6	0.2	0.05	0.2	0.01	6	0.94	1	0.176329
10	10	0.05	3	0.6	2	0.6	0.2	0.05	0.2	0.01	12	0.94	1	0.00258336
10	10	0.05	3	0.6	2	0.6	0.2	0.05	0.2	0.05	6	0.94	1	0.129769
10	10	0.05	3	0.6	2	0.6	0.2	0.05	0.2	0.05	12	0.94	1	0.00312406
10	10	0.05	3	0.6	2	0.6	0.2	0.05	0.2	0.1	6	0.94	1	0.132953
10	10	0.05	3	0.6	2	0.6	0.2	0.05	0.2	0.1	12	0.94	1	0.00288375
10	10	0.05	3	0.6	2	0.6	0.2	0.05	0.5	0.01	6	0.94	1	0.129348
10	10	0.05	3	0.6	2	0.6	0.2	0.05	0.5	0.01	12	0.94	1	0.00126164
10	10	0.05	3	0.6	2	0.6	0.2	0.05	0.5	0.05	6	0.94	1	0.124001
10	10	0.05	3	0.6	2	0.6	0.2	0.05	0.5	0.05	12	0.94	1	0.00150195
10	10	0.05	3	0.6	2	0.6	0.2	0.05	0.5	0.1	6	0.94	1	0.131331
10	10	0.05	3	0.6	2	0.6	0.2	0.05	0.5	0.1	12	0.94	1	0.00126164
10	10	0.05	3	0.6	2	0.6	0.2	0.05	0.8	0.01	6	0.94	1	0.125804
10	10	0.05	3	0.6	2	0.6	0.2	0.05	0.8	0.01	12	0.94	1	0.0013818
10	10	0.05	3	0.6	2	0.6	0.2	0.05	0.8	0.05	6	0.94	1	0.174647
10	10	0.05	3	0.6	2	0.6	0.2	0.05	0.8	0.05	12	0.94	1	0.0013818
10	10	0.05	3	0.6	2	0.6	0.2	0.05	0.8	0.1	6	0.94	1	0.13043
10	10	0.05	3	0.6	2	0.6	0.2	0.05	0.8	0.1	12	0.94	1	0.00132172
10	10	0.05	3	0.6	2	0.6	0.2	0.1	0.2	0.01	6	0.94	1	0.171583
10	10	0.05	3	0.6	2	0.6	0.2	0.1	0.2	0.01	12	0.94	1	0.00258336
10	10	0.05	3	0.6	2	0.6	0.2	0.1	0.2	0.05	6	0.94	1	0.170982
10	10	0.05	3	0.6	2	0.6	0.2	0.1	0.2	0.05	12	0.94	1	0.00114148
10	10	0.05	3	0.6	2	0.6	0.2	0.1	0.2	0.1	6	0.94	1	0.175789
10	10	0.05	3	0.6	2	0.6	0.2	0.1	0.2	0.1	12	0.94	1	0.00276359
10	10	0.05	3	0.6	2	0.6	0.2	0.1	0.5	0.01	6	0.94	1	0.13067
10	10	0.05	3	0.6	2	0.6	0.2	0.1	0.5	0.01	12	0.94	1	0.0013818
10	10	0.05	3	0.6	2	0.6	0.2	0.1	0.5	0.05	6	0.94	1	0.124722
10	10	0.05	3	0.6	2	0.6	0.2	0.1	0.5	0.05	12	0.94	1	0.00240312
10	10	0.05	3	0.6	2	0.6	0.2	0.1	0.5	0.1	6	0.94	1	0.173986
10	10	0.05	3	0.6	2	0.6	0.2	0.1	0.5	0.1	12	0.94	1	0.00144187
10	10	0.05	3	0.6	2	0.6	0.2	0.1	0.8	0.01	6	0.94	1	0.135716
10	10	0.05	3	0.6	2	0.6	0.2	0.1	0.8	0.01	12	0.94	1	0.000180234
10	10	0.05	3	0.6	2	0.6	0.2	0.1	0.8	0.05	6	0.94	1	0.129889
10	10	0.05	3	0.6	2	0.6	0.2	0.1	0.8	0.05	12	0.94	1	0.00114148
10	10	0.05	3	0.6	2	0.6	0.2	0.1	0.8	0.1	6	0.94	1	0.131271
10	10	0.05	3	0.6	2	0.6	0.2	0.1	0.8	0.1	12	0.94	1	0.00132172
10	10	0.05	3	0.6	2	0.6	0.5	0.01	0.2	0.01	6	0.94	1	0.173866
10	10	0.05	3	0.6	2	0.6	0.5	0.01	0.2	0.01	12	0.94	1	0.00276359
10	10	0.05	3	0.6	2	0.6	0.5	0.01	0.2	0.05	6	0.94	1	0.127786
10	10	0.05	3	0.6	2	0.6	0.5	0.01	0.2	0.05	12	0.94	1	0.00264344
10	10	0.05	3	0.6	2	0.6	0.5	0.01	0.2	0.1	6	0.94	1	0.170261
10	10	0.05	3	0.6	2	0.6	0.5	0.01	0.2	0.1	12	0.94	1	0.00288375
10	10	0.05	3	0.6	2	0.6	0.5	0.01	0.5	0.01	6	0.94	1	0.124302
10	10	0.05	3	0.6	2	0.6	0.5	0.01	0.5	0.01	12	0.94	1	0.00144187
10	10	0.05	3	0.6	2	0.6	0.5	0.01	0.5	0.05	6	0.94	1	0.131992
10	10	0.05	3	0.6	2	0.6	0.5	0.01	0.5	0.05	12	0.94	1	0.00132172
10	10	0.05	3	0.6	2	0.6	0.5	0.01	0.5	0.1	6	0.94	1	0.177651
10	10	0.05	3	0.6	2	0.6	0.5	0.01	0.5	0.1	12	0.94	1	0.00276359
10	10	0.05	3	0.6	2	0.6	0.5	0.01	0.8	0.01	6	0.94	1	0.135536
10	10	0.05	3	0.6	2	0.6	0.5	0.01	0.8	0.01	12	0.94	1	0.00120156
10	10	0.05	3	0.6	2	0.6	0.5	0.01	0.8	0.05	6	0.94	1	0.129949
10	10	0.05	3	0.6	2	0.6	0.5	0.01	0.8	0.05	12	0.94	1	0.0013818
10	10	0.05	3	0.6	2	0.6	0.5	0.01	0.8	0.1	6	0.94	1	0.126164
10	10	0.05	3	0.6	2	0.6	0.5	0.01	0.8	0.1	12	0.94	1	0.00144187
10	10	0.05	3	0.6	2	0.6	0.5	0.05	0.2	0.01	6	0.94	1	0.173265
10	10	0.05	3	0.6	2	0.6	0.5	0.05	0.2	0.01	12	0.94	1	0.00300391
10	10	0.05	3	0.6	2	0.6	0.5	0.05	0.2	0.05	6	0.94	1	0.128026
10	10	0.05	3	0.6	2	0.6	0.5	0.05	0.2	0.05	12	0.94	1	0.00288375
10	10	0.05	3	0.6	2	0.6	0.5	0.05	0.2	0.1	6	0.94	1	0.169841
10	10	0.05	3	0.6	2	0.6	0.5	0.05	0.2	0.1	12	0.94	1	0.00270351
10	10	0.05	3	0.6	2	0.6	0.5	0.05	0.5	0.01	6	0.94	1	0.126645
10	10	0.05	3	0.6	2	0.6	0.5	0.05	0.5	0.01	12	0.94	1	0.00132172
10	10	0.05	3	0.6	2	0.6	0.5	0.05	0.5	0.05	6	0.94	1	0.126705
10	10	0.05	3	0.6	2	0.6	0.5	0.05	0.5	0.05	12	0.94	1	0.0013818
10	10	0.05	3	0.6	2	0.6	0.5	0.05	0.5	0.1	6	0.94	1	0.173566
10	10	0.05	3	0.6	2	0.6	0.5	0.05	0.5	0.1	12	0.94	1	0.000180234
10	10	0.05	3	0.6	2	0.6	0.5	0.05	0.8	0.01	6	0.94	1	0.129288
10	10	0.05	3	0.6	2	0.6	0.5	0.05	0.8	0.01	12	0.94	1	0.00150195
10	10	0.05	3	0.6	2	0.6	0.5	0.05	0.8	0.05	6	0.94	1	0.131211
10	10	0.05	3	0.6	2	0.6	0.5	0.05	0.8	0.05	12	0.94	1	0.00132172
10	10	0.05	3	0.6	2	0.6	0.5	0.05	0.8	0.1	6	0.94	1	0.129649
10	10	0.05	3	0.6	2	0.6	0.5	0.05	0.8	0.1	12	0.94	1	0.00144187
10	10	0.05	3	0.6	2	0.6	0.5	0.1	0.2	0.01	6	0.94	1	0.175668
10	10	0.05	3	0.6	2	0.6	0.5	0.1	0.2	0.01	12	0.94	1	0.00258336
10	10	0.05	3	0.6	2	0.6	0.5	0.1	0.2	0.05	6	0.94	1	0.132352
10	10	0.05	3	0.6	2	0.6	0.5	0.1	0.2	0.05	12	0.94	1	0.00300391
10	10	0.05	3	0.6	2	0.6	0.5	0.1	0.2	0.1	6	0.94	1	0.166536
10	10	0.05	3	0.6	2	0.6	0.5	0.1	0.2	0.1	12	0.94	1	0.00258336
10	10	0.05	3	0.6	2	0.6	0.5	0.1	0.5	0.01	6	0.94	1	0.123881
10	10	0.05	3	0.6	2	0.6	0.5	0.1	0.5	0.01	12	0.94	1	0.00120156
10	10	0.05	3	0.6	2	0.6	0.5	0.1	0.5	0.05	6	0.94	1	0.119916
10	10	0.05	3	0.6	2	0.6	0.5	0.1	0.5	0.05	12	0.94	1	0.00288375
10	10	0.05	3	0.6	2	0.6	0.5	0.1	0.5	0.1	6	0.94	1	0.132292
10	10	0.05	3	0.6	2	0.6	0.5	0.1	0.5	0.1	12	0.94	1	0.00288375
10	10	0.05	3	0.6	2	0.6	0.5	0.1	0.8	0.01	6	0.94	1	0.128627
10	10	0.05	3	0.6	2	0.6	0.5	0.1	0.8	0.01	12	0.94	1	0.0013818
10	10	0.05	3	0.6	2	0.6	0.5	0.1	0.8	0.05	6	0.94	1	0.166416
10	10	0.05	3	0.6	2	0.6	0.5	0.1	0.8	0.05	12	0.94	1	0.00114148
10	10	0.05	3	0.6	2	0.6	0.5	0.1	0.8	0.1	6	0.94	1	0.129168
10	10	0.05	3	0.6	2	0.6	0.5	0.1	0.8	0.1	12	0.94	1	0.00144187
10	10	0.05	3	0.6	2	0.6	0.8	0.01	0.2	0.01	6	0.94	1	0.181316
10	10	0.05	3	0.6	2	0.6	0.8	0.01	0.2	0.01	12	0.94	1	0.00276359
10	10	0.05	3	0.6	2	0.6	0.8	0.01	0.2	0.05	6	0.94	1	0.173025
10	10	0.05	3	0.6	2	0.6	0.8	0.01	0.2	0.05	12	0.94	1	0.000180234
10	10	0.05	3	0.6	2	0.6	0.8	0.01	0.2	0.1	6	0.94	1	0.16918
10	10	0.05	3	0.6	2	0.6	0.8	0.01	0.2	0.1	12	0.94	1	0.000180234
10	10	0.05	3	0.6	2	0.6	0.8	0.01	0.5	0.01	6	0.94	1	0.122079
10	10	0.05	3	0.6	2	0.6	0.8	0.01	0.5	0.01	12	0.94	1	0.000180234
10	10	0.05	3	0.6	2	0.6	0.8	0.01	0.5	0.05	6	0.94	1	0.167017
10	10	0.05	3	0.6	2	0.6	0.8	0.01	0.5	0.05	12	0.94	1	0.000180234
10	10	0.05	3	0.6	2	0.6	0.8	0.01	0.5	0.1	6	0.94	1	0.118114
10	10	0.05	3	0.6	2	0.6	0.8	0.01	0.5	0.1	12	0.94	1	0.000180234
10	10	0.05	3	0.6	2	0.6	0.8	0.01	0.8	0.01	6	0.94	1	0.122499
10	10	0.05	3	0.6	2	0.6	0.8	0.01	0.8	0.01	12	0.94	1	0.000180234
10	10	0.05	3	0.6	2	0.6	0.8	0.01	0.8	0.05	6	0.94	1	0.120276
10	10	0.05	3	0.6	2	0.6	0.8	0.01	0.8	0.05	12	0.94	1	0.000180234
10	10	0.05	3	0.6	2	0.6	0.8	0.01	0.8	0.1	6	0.94	1	0.121778
10	10	0.05	3	0.6	2	0.6	0.8	0.01	0.8	0.1	12	0.94	1	0.000180234
10	10	0.05	3	0.6	2	0.6	0.8	0.05	0.2	0.01	6	0.94	1	0.163473
10	10	0.05	3	0.6	2	0.6	0.8	0.05	0.2	0.01	12	0.94	1	0.00288375
10	10	0.05	3	0.6	2	0.6	0.8	0.05	0.2	0.05	6	0.94	1	0.16185
10	10	0.05	3	0.6	2	0.6	0.8	0.05	0.2	0.05	12	0.94	1	0.000180234
10	10	0.05	3	0.6	2	0.6	0.8	0.05	0.2	0.1	6	0.94	1	0.179934
10	10	0.05	3	0.6	2	0.6	0.8	0.05	0.2	0.1	12	0.94	1	0.00312406
10	10	0.05	3	0.6	2	0.6	0.8	0.05	0.5	0.01	6	0.94	1	0.123701
10	10	0.05	3	0.6	2	0.6	0.8	0.05	0.5	0.01	12	0.94	1	0.000180234
10	10	0.05	3	0.6	2	0.6	0.8	0.05	0.5	0.05	6	0.94	1	0.16936
10	10	0.05	3	0.6	2	0.6	0.8	0.05	0.5	0.05	12	0.94	1	0.000180234
10	10	0.05	3	0.6	2	0.6	0.8	0.05	0.5	0.1	6	0.94	1	0.124001
10	10	0.05	3	0.6	2	0.6	0.8	0.05	0.5	0.1	12	0.94	1	0.000180234
10	10	0.05	3	0.6	2	0.6	0.8	0.05	0.8	0.01	6	0.94	1	0.121718
10	10	0.05	3	0.6	2	0.6	0.8	0.05	0.8	0.01	12	0.94	1	0.000180234
10	10	0.05	3	0.6	2	0.6	0.8	0.05	0.8	0.05	6	0.94	1	0.118654
10	10	0.05	3	0.6	2	0.6	0.8	0.05	0.8	0.05	12	0.94	1	0.000180234
10	10	0.05	3	0.6	2	0.6	0.8	0.05	0.8	0.1	6	0.94	1	0.173566
10	10	0.05	3	0.6	2	0.6	0.8	0.05	0.8	0.1	12	0.94	1	0.000180234
10	10	0.05	3	0.6	2	0.6	0.8	0.1	0.2	0.01	6	0.94	1	0.168399
10	10	0.05	3	0.6	2	0.6	0.8	0.1	0.2	0.01	12	0.94	1	0.00240312
10	10	0.05	3	0.6	2	0.6	0.8	0.1	0.2	0.05	6	0.94	1	0.173265
10	10	0.05	3	0.6	2	0.6	0.8	0.1	0.2	0.05	12	0.94	1	0.00282367
10	10	0.05	3	0.6	2	0.6	0.8	0.1	0.2	0.1	6	0.94	1	0.175849
10	10	0.05	3	0.6	2	0.6	0.8	0.1	0.2	0.1	12	0.94	1	0.00324422
10	10	0.05	3	0.6	2	0.6	0.8	0.1	0.5	0.01	6	0.94	1	0.119075
10	10	0.05	3	0.6	2	0.6	0.8	0.1	0.5	0.01	12	0.94	1	0.000180234
10	10	0.05	3	0.6	2	0.6	0.8	0.1	0.5	0.05	6	0.94	1	0.174647
10	10	0.05	3	0.6	2	0.6	0.8	0.1	0.5	0.05	12	0.94	1	0.0013818
10	10	0.05	3	0.6	2	0.6	0.8	0.1	0.5	0.1	6	0.94	1	0.124842
10	10	0.05	3	0.6	2	0.6	0.8	0.1	0.5	0.1	12	0.94	1	0.00258336
10	10	0.05	3	0.6	2	0.6	0.8	0.1	0.8	0.01	6	0.94	1	0.120156
10	10	0.05	3	0.6	2	0.6	0.8	0.1	0.8	0.01	12	0.94	1	0.00144187
10	10	0.05	3	0.6	2	0.6	0.8	0.1	0.8	0.05	6	0.94	1	0.119736
10	10	0.05	3	0.6	2	0.6	0.8	0.1	0.8	0.05	12	0.94	1	0.000180234
10	10	0.05	3	0.6	2	0.6	0.8	0.1	0.8	0.1	6	0.94	1	0.118474
10	10	0.05	3	0.6	2	0.6	0.8	0.1	0.8	0.1	12	0.94	1	0.00264344
10	10	0.05	3	0.6	6	0.6	0.2	0.01	0.2	0.01	6	0.94	1	0.16948
10	10	0.05	3	0.6	6	0.6	0.2	0.01	0.2	0.01	12	0.94	1	0.00318414
10	10	0.05	3	0.6	6	0.6	0.2	0.01	0.2	0.05	6	0.94	1	0.178071
10	10	0.05	3	0.6	6	0.6	0.2	0.01	0.2	0.05	12	0.94	1	0.00264344
10	10	0.05	3	0.6	6	0.6	0.2	0.01	0.2	0.1	6	0.94	1	0.168579
10	10	0.05	3	0.6	6	0.6	0.2	0.01	0.2	0.1	12	0.94	1	0.00300391
10	10	0.05	3	0.6	6	0.6	0.2	0.01	0.5	0.01	6	0.94	1	0.134875
10	10	0.05	3	0.6	6	0.6	0.2	0.01	0.5	0.01	12	0.94	1	0.00114148
10	10	0.05	3	0.6	6	0.6	0.2	0.01	0.5	0.05	6	0.94	1	0.130009
10	10	0.05	3	0.6	6	0.6	0.2	0.01	0.5	0.05	12	0.94	1	0.00132172
10	10	0.05	3	0.6	6	0.6	0.2	0.01	0.5	0.1	6	0.94	1	0.132833
10	10	0.05	3	0.6	6	0.6	0.2	0.01	0.5	0.1	12	0.94	1	0.00270351
10	10	0.05	3	0.6	6	0.6	0.2	0.01	0.8	0.01	6	0.94	1	0.13079
10	10	0.05	3	0.6	6	0.6	0.2	0.01	0.8	0.01	12	0.94	1	0.0013818
10	10	0.05	3	0.6	6	0.6	0.2	0.01	0.8	0.05	6	0.94	1	0.132773
10	10	0.05	3	0.6	6	0.6	0.2	0.01	0.8	0.05	12	0.94	1	0.00132172
10	10	0.05	3	0.6	6	0.6	0.2	0.01	0.8	0.1	6	0.94	1	0.13079
10	10	0.05	3	0.6	6	0.6	0.2	0.01	0.8	0.1	12	0.94	1	0.00132172
10	10	0.05	3	0.6	6	0.6	0.2	0.05	0.2	0.01	6	0.94	1	0.178913
10	10	0.05	3	0.6	6	0.6	0.2	0.05	0.2	0.01	12	0.94	1	0.00258336
10	10	0.05	3	0.6	6	0.6	0.2	0.05	0.2	0.05	6	0.94	1	0.170862
10	10	0.05	3	0.6	6	0.6	0.2	0.05	0.2	0.05	12	0.94	1	0.00294383
10	10	0.05	3	0.6	6	0.6	0.2	0.05	0.2	0.1	6	0.94	1	0.128026
10	10	0.05	3	0.6	6	0.6	0.2	0.05	0.2	0.1	12	0.94	1	0.00258336
10	10	0.05	3	0.6	6	0.6	0.2	0.05	0.5	0.01	6	0.94	1	0.128747
10	10	0.05	3	0.6	6	0.6	0.2	0.05	0.5	0.01	12	0.94	1	0.000180234
10	10	0.05	3	0.6	6	0.6	0.2	0.05	0.5	0.05	6	0.94	1	0.169961
10	10	0.05	3	0.6	6	0.6	0.2	0.05	0.5	0.05	12	0.94	1	0.00252328
10	10	0.05	3	0.6	6	0.6	0.2	0.05	0.5	0.1	6	0.94	1	0.12328
10	10	0.05	3	0.6	6	0.6	0.2	0.05	0.5	0.1	12	0.94	1	0.00228297
10	10	0.05	3	0.6	6	0.6	0.2	0.05	0.8	0.01	6	0.94	1	0.133013
10	10	0.05	3	0.6	6	0.6	0.2	0.05	0.8	0.01	12	0.94	1	0.000180234
10	10	0.05	3	0.6	6	0.6	0.2	0.05	0.8	0.05	6	0.94	1	0.126164
10	10	0.05	3	0.6	6	0.6	0.2	0.05	0.8	0.05	12	0.94	1	0.00144187
10	10	0.05	3	0.6	6	0.6	0.2	0.05	0.8	0.1	6	0.94	1	0.125743
10	10	0.05	3	0.6	6	0.6	0.2	0.05	0.8	0.1	12	0.94	1	0.00132172
10	10	0.05	3	0.6	6	0.6	0.2	0.1	0.2	0.01	6	0.94	1	0.175909
10	10	0.05	3	0.6	6	0.6	0.2	0.1	0.2	0.01	12	0.94	1	0.00270351
10	10	0.05	3	0.6	6	0.6	0.2	0.1	0.2	0.05	6	0.94	1	0.172244
10	10	0.05	3	0.6	6	0.6	0.2	0.1	0.2	0.05	12	0.94	1	0.00264344
10	10	0.05	3	0.6	6	0.6	0.2	0.1	0.2	0.1	6	0.94	1	0.168159
10	10	0.05	3	0.6	6	0.6	0.2	0.1	0.2	0.1	12	0.94	1	0.00306398
10	10	0.05	3	0.6	6	0.6	0.2	0.1	0.5	0.01	6	0.94	1	0.174407
10	10	0.05	3	0.6	6	0.6	0.2	0.1	0.5	0.01	12	0.94	1	0.00126164
10	10	0.05	3	0.6	6	0.6	0.2	0.1	0.5	0.05	6	0.94	1	0.129468
10	10	0.05	3	0.6	6	0.6	0.2	0.1	0.5	0.05	12	0.94	1	0.00120156
10	10	0.05	3	0.6	6	0.6	0.2	0.1	0.5	0.1	6	0.94	1	0.127786
10	10	0.05	3	0.6	6	0.6	0.2	0.1	0.5	0.1	12	0.94	1	0.00276359
10	10	0.05	3	0.6	6	0.6	0.2	0.1	0.8	0.01	6	0.94	1	0.132352
10	10	0.05	3	0.6	6	0.6	0.2	0.1	0.8	0.01	12	0.94	1	0.00120156
10	10	0.05	3	0.6	6	0.6	0.2	0.1	0.8	0.05	6	0.94	1	0.131571
10	10	0.05	3	0.6	6	0.6	0.2	0.1	0.8	0.05	12	0.94	1	0.0013818
10	10	0.05	3	0.6	6	0.6	0.2	0.1	0.8	0.1	6	0.94	1	0.121838
10	10	0.05	3	0.6	6	0.6	0.2	0.1	0.8	0.1	12	0.94	1	0.000180234
10	10	0.05	3	0.6	6	0.6	0.5	0.01	0.2	0.01	6	0.94	1	0.172484
10	10	0.05	3	0.6	6	0.6	0.5	0.01	0.2	0.01	12	0.94	1	0.00312406
10	10	0.05	3	0.6	6	0.6	0.5	0.01	0.2	0.05	6	0.94	1	0.172064
10	10	0.05	3	0.6	6	0.6	0.5	0.01	0.2	0.05	12	0.94	1	0.00240312
10	10	0.05	3	0.6	6	0.6	0.5	0.01	0.2	0.1	6	0.94	1	0.174947
10	10	0.05	3	0.6	6	0.6	0.5	0.01	0.2	0.1	12	0.94	1	0.00270351
10	10	0.05	3	0.6	6	0.6	0.5	0.01	0.5	0.01	6	0.94	1	0.13091
10	10	0.05	3	0.6	6	0.6	0.5	0.01	0.5	0.01	12	0.94	1	0.00144187
10	10	0.05	3	0.6	6	0.6	0.5	0.01	0.5	0.05	6	0.94	1	0.135056
10	10	0.05	3	0.6	6	0.6	0.5	0.01	0.5	0.05	12	0.94	1	0.00132172
10	10	0.05	3	0.6	6	0.6	0.5	0.01	0.5	0.1	6	0.94	1	0.119796
10	10	0.05	3	0.6	6	0.6	0.5	0.01	0.5	0.1	12	0.94	1	0.00132172
10	10	0.05	3	0.6	6	0.6	0.5	0.01	0.8	0.01	6	0.94	1	0.12298
10	10	0.05	3	0.6	6	0.6	0.5	0.01	0.8	0.01	12	0.94	1	0.00150195
10	10	0.05	3	0.6	6	0.6	0.5	0.01	0.8	0.05	6	0.94	1	0.126164
10	10	0.05	3	0.6	6	0.6	0.5	0.01	0.8	0.05	12	0.94	1	0.000180234
10	10	0.05	3	0.6	6	0.6	0.5	0.01	0.8	0.1	6	0.94	1	0.177711
10	10	0.05	3	0.6	6	0.6	0.5	0.01	0.8	0.1	12	0.94	1	0.00132172
10	10	0.05	3	0.6	6	0.6	0.5	0.05	0.2	0.01	6	0.94	1	0.170321
10	10	0.05	3	0.6	6	0.6	0.5	0.05	0.2	0.01	12	0.94	1	0.00258336
10	10	0.05	3	0.6	6	0.6	0.5	0.05	0.2	0.05	6	0.94	1	0.165755
10	10	0.05	3	0.6	6	0.6	0.5	0.05	0.2	0.05	12	0.94	1	0.00258336
10	10	0.05	3	0.6	6	0.6	0.5	0.05	0.2	0.1	6	0.94	1	0.13061
10	10	0.05	3	0.6	6	0.6	0.5	0.05	0.2	0.1	12	0.94	1	0.00132172
10	10	0.05	3	0.6	6	0.6	0.5	0.05	0.5	0.01	6	0.94	1	0.127786
10	10	0.05	3	0.6	6	0.6	0.5	0.05	0.5	0.01	12	0.94	1	0.00150195
10	10	0.05	3	0.6	6	0.6	0.5	0.05	0.5	0.05	6	0.94	1	0.126104
10	10	0.05	3	0.6	6	0.6	0.5	0.05	0.5	0.05	12	0.94	1	0.00150195
10	10	0.05	3	0.6	6	0.6	0.5	0.05	0.5	0.1	6	0.94	1	0.120937
10	10	0.05	3	0.6	6	0.6	0.5	0.05	0.5	0.1	12	0.94	1	0.00132172
10	10	0.05	3	0.6	6	0.6	0.5	0.05	0.8	0.01	6	0.94	1	0.132953
10	10	0.05	3	0.6	6	0.6	0.5	0.05	0.8	0.01	12	0.94	1	0.000180234
10	10	0.05	3	0.6	6	0.6	0.5	0.05	0.8	0.05	6	0.94	1	0.12346
10	10	0.05	3	0.6	6	0.6	0.5	0.05	0.8	0.05	12	0.94	1	0.00264344
10	10	0.05	3	0.6	6	0.6	0.5	0.05	0.8	0.1	6	0.94	1	0.128267
10	10	0.05	3	0.6	6	0.6	0.5	0.05	0.8	0.1	12	0.94	1	0.00126164
10	10	0.05	3	0.6	6	0.6	0.5	0.1	0.2	0.01	6	0.94	1	0.172064
10	10	0.05	3	0.6	6	0.6	0.5	0.1	0.2	0.01	12	0.94	1	0.0024632
10	10	0.05	3	0.6	6	0.6	0.5	0.1	0.2	0.05	6	0.94	1	0.170802
10	10	0.05	3	0.6	6	0.6	0.5	0.1	0.2	0.05	12	0.94	1	0.00270351
10	10	0.05	3	0.6	6	0.6	0.5	0.1	0.2	0.1	6	0.94	1	0.174767
10	10	0.05	3	0.6	6	0.6	0.5	0.1	0.2	0.1	12	0.94	1	0.00252328
10	10	0.05	3	0.6	6	0.6	0.5	0.1	0.5	0.01	6	0.94	1	0.124181
10	10	0.05	3	0.6	6	0.6	0.5	0.1	0.5	0.01	12	0.94	1	0.000180234
10	10	0.05	3	0.6	6	0.6	0.5	0.1	0.5	0.05	6	0.94	1	0.165575
10	10	0.05	3	0.6	6	0.6	0.5	0.1	0.5	0.05	12	0.94	1	0.000180234
10	10	0.05	3	0.6	6	0.6	0.5	0.1	0.5	0.1	6	0.94	1	0.16894
10	10	0.05	3	0.6	6	0.6	0.5	0.1	0.5	0.1	12	0.94	1	0.000180234
10	10	0.05	3	0.6	6	0.6	0.5	0.1	0.8	0.01	6	0.94	1	0.120096
10	10	0.05	3	0.6	6	0.6	0.5	0.1	0.8	0.01	12	0.94	1	0.00144187
10	10	0.05	3	0.6	6	0.6	0.5	0.1	0.8	0.05	6	0.94	1	0.124602
10	10	0.05	3	0.6	6	0.6	0.5	0.1	0.8	0.05	12	0.94	1	0.00120156
10	10	0.05	3	0.6	6	0.6	0.5	0.1	0.8	0.1	6	0.94	1	0.130069
10	10	0.05	3	0.6	6	0.6	0.5	0.1	0.8	0.1	12	0.94	1	0.0013818
10	10	0.05	3	0.6	6	0.6	0.8	0.01	0.2	0.01	6	0.94	1	0.168759
10	10	0.05	3	0.6	6	0.6	0.8	0.01	0.2	0.01	12	0.94	1	0.00252328
10	10	0.05	3	0.6	6	0.6	0.8	0.01	0.2	0.05	6	0.94	1	0.118955
10	10	0.05	3	0.6	6	0.6	0.8	0.01	0.2	0.05	12	0.94	1	0.00276359
10	10	0.05	3	0.6	6	0.6	0.8	0.01	0.2	0.1	6	0.94	1	0.172064
10	10	0.05	3	0.6	6	0.6	0.8	0.01	0.2	0.1	12	0.94	1	0.00282367
10	10	0.05	3	0.6	6	0.6	0.8	0.01	0.5	0.01	6	0.94	1	0.119255
10	10	0.05	3	0.6	6	0.6	0.8	0.01	0.5	0.01	12	0.94	1	0.000180234
10	10	0.05	3	0.6	6	0.6	0.8	0.01	0.5	0.05	6	0.94	1	0.1234
10	10	0.05	3	0.6	6	0.6	0.8	0.01	0.5	0.05	12	0.94	1	0.000180234
10	10	0.05	3	0.6	6	0.6	0.8	0.01	0.5	0.1	6	0.94	1	0.121718
10	10	0.05	3	0.6	6	0.6	0.8	0.01	0.5	0.1	12	0.94	1	0.000180234
10	10	0.05	3	0.6	6	0.6	0.8	0.01	0.8	0.01	6	0.94	1	0.119796
10	10	0.05	3	0.6	6	0.6	0.8	0.01	0.8	0.01	12	0.94	1	0.000180234
10	10	0.05	3	0.6	6	0.6	0.8	0.01	0.8	0.05	6	0.94	1	0.11529
10	10	0.05	3	0.6	6	0.6	0.8	0.01	0.8	0.05	12	0.94	1	0.000180234
10	10	0.05	3	0.6	6	0.6	0.8	0.01	0.8	0.1	6	0.94	1	0.173385
10	10	0.05	3	0.6	6	0.6	0.8	0.01	0.8	0.1	12	0.94	1	0.000180234
10	10	0.05	3	0.6	6	0.6	0.8	0.05	0.2	0.01	6	0.94	1	0.173866
10	10	0.05	3	0.6	6	0.6	0.8	0.05	0.2	0.01	12	0.94	1	0.00276359
10	10	0.05	3	0.6	6	0.6	0.8	0.05	0.2	0.05	6	0.94	1	0.172664
10	10	0.05	3	0.6	6	0.6	0.8	0.05	0.2	0.05	12	0.94	1	0.00264344
10	10	0.05	3	0.6	6	0.6	0.8	0.05	0.2	0.1	6	0.94	1	0.178071
10	10	0.05	3	0.6	6	0.6	0.8	0.05	0.2	0.1	12	0.94	1	0.00288375
10	10	0.05	3	0.6	6	0.6	0.8	0.05	0.5	0.01	6	0.94	1	0.127065
10	10	0.05	3	0.6	6	0.6	0.8	0.05	0.5	0.01	12	0.94	1	0.000180234
10	10	0.05	3	0.6	6	0.6	0.8	0.05	0.5	0.05	6	0.94	1	0.124061
10	10	0.05	3	0.6	6	0.6	0.8	0.05	0.5	0.05	12	0.94	1	0.00318414
10	10	0.05	3	0.6	6	0.6	0.8	0.05	0.5	0.1	6	0.94	1	0.124302
10	10	0.05	3	0.6	6	0.6	0.8	0.05	0.5	0.1	12	0.94	1	0.000180234
10	10	0.05	3	0.6	6	0.6	0.8	0.05	0.8	0.01	6	0.94	1	0.120096
10	10	0.05	3	0.6	6	0.6	0.8	0.05	0.8	0.01	12	0.94	1	0.000180234
10	10	0.05	3	0.6	6	0.6	0.8	0.05	0.8	0.05	6	0.94	1	0.170562
10	10	0.05	3	0.6	6	0.6	0.8	0.05	0.8	0.05	12	0.94	1	0.000180234
10	10	0.05	3	0.6	6	0.6	0.8	0.05	0.8	0.1	6	0.94	1	0.121358
10	10	0.05	3	0.6	6	0.6	0.8	0.05	0.8	0.1	12	0.94	1	0.000180234
10	10	0.05	3	0.6	6	0.6	0.8	0.1	0.2	0.01	6	0.94	1	0.174467
10	10	0.05	3	0.6	6	0.6	0.8	0.1	0.2	0.01	12	0.94	1	0.000180234
10	10	0.05	3	0.6	6	0.6	0.8	0.1	0.2	0.05	6	0.94	1	0.119856
10	10	0.05	3	0.6	6	0.6	0.8	0.1	0.2	0.05	12	0.94	1	0.00270351
10	10	0.05	3	0.6	6	0.6	0.8	0.1	0.2	0.1	6	0.94	1	0.170021
10	10	0.05	3	0.6	6	0.6	0.8	0.1	0.2	0.1	12	0.94	1	0.00270351
10	10	0.05	3	0.6	6	0.6	0.8	0.1	0.5	0.01	6	0.94	1	0.12298
10	10	0.05	3	0.6	6	0.6	0.8	0.1	0.5	0.01	12	0.94	1	0.000180234
10	10	0.05	3	0.6	6	0.6	0.8	0.1	0.5	0.05	6	0.94	1	0.127366
10	10	0.05	3	0.6	6	0.6	0.8	0.1	0.5	0.05	12	0.94	1	0.000180234
10	10	0.05	3	0.6	6	0.6	0.8	0.1	0.5	0.1	6	0.94	1	0.174947
10	10	0.05	3	0.6	6	0.6	0.8	0.1	0.5	0.1	12	0.94	1	0.00282367
10	10	0.05	3	0.6	6	0.6	0.8	0.1	0.8	0.01	6	0.94	1	0.11529
10	10	0.05	3	0.6	6	0.6	0.8	0.1	0.8	0.01	12	0.94	1	0.000180234
10	10	0.05	3	0.6	6	0.6	0.8	0.1	0.8	0.05	6	0.94	1	0.167558
10	10	0.05	3	0.6	6	0.6	0.8	0.1	0.8	0.05	12	0.94	1	0.000180234
10	10	0.05	3	0.6	6	0.6	0.8	0.1	0.8	0.1	6	0.94	1	0.126945
10	10	0.05	3	0.6	6	0.6	0.8	0.1	0.8	0.1	12	0.94	1	0.000180234
10	10	0.05	6	0.2	2	0.6	0.2	0.01	0.2	0.01	6	0.94	1	0.194773
10	10	0.05	6	0.2	2	0.6	0.2	0.01	0.2	0.01	12	0.94	1	0.00300391
10	10	0.05	6	0.2	2	0.6	0.2	0.01	0.2	0.05	6	0.94	1	0.205767
10	10	0.05	6	0.2	2	0.6	0.2	0.01	0.2	0.05	12	0.94	1	0.00288375
10	10	0.05	6	0.2	2	0.6	0.2	0.01	0.2	0.1	6	0.94	1	0.249985
10	10	0.05	6	0.2	2	0.6	0.2	0.01	0.2	0.1	12	0.94	1	0.00222289
10	10	0.05	6	0.2	2	0.6	0.2	0.01	0.5	0.01	6	0.94	1	0.155843
10	10	0.05	6	0.2	2	0.6	0.2	0.01	0.5	0.01	12	0.94	1	0.00222289
10	10	0.05	6	0.2	2	0.6	0.2	0.01	0.5	0.05	6	0.94	1	0.149114
10	10	0.05	6	0.2	2	0.6	0.2	0.01	0.5	0.05	12	0.94	1	0.00210273
10	10	0.05	6	0.2	2	0.6	0.2	0.01	0.5	0.1	6	0.94	1	0.158606
10	10	0.05	6	0.2	2	0.6	0.2	0.01	0.5	0.1	12	0.94	1	0.00228297
10	10	0.05	6	0.2	2	0.6	0.2	0.01	0.8	0.01	6	0.94	1	0.156624
10	10	0.05	6	0.2	2	0.6	0.2	0.01	0.8	0.01	12	0.94	1	0.00258336
10	10	0.05	6	0.2	2	0.6	0.2	0.01	0.8	0.05	6	0.94	1	0.16137
10	10	0.05	6	0.2	2	0.6	0.2	0.01	0.8	0.05	12	0.94	1	0.00216281
10	10	0.05	6	0.2	2	0.6	0.2	0.01	0.8	0.1	6	0.94	1	0.158126
10	10	0.05	6	0.2	2	0.6	0.2	0.01	0.8	0.1	12	0.94	1	0.00228297
10	10	0.05	6	0.2	2	0.6	0.2	0.05	0.2	0.01	6	0.94	1	0.182818
10	10	0.05	6	0.2	2	0.6	0.2	0.05	0.2	0.01	12	0.94	1	0.00390508
10	10	0.05	6	0.2	2	0.6	0.2	0.05	0.2	0.05	6	0.94	1	0.232622
10	10	0.05	6	0.2	2	0.6	0.2	0.05	0.2	0.05	12	0.94	1	0.00216281
10	10	0.05	6	0.2	2	0.6	0.2	0.05	0.2	0.1	6	0.94	1	0.249084
10	10	0.05	6	0.2	2	0.6	0.2	0.05	0.2	0.1	12	0.94	1	0.00618804
10	10	0.05	6	0.2	2	0.6	0.2	0.05	0.5	0.01	6	0.94	1	0.143947
10	10	0.05	6	0.2	2	0.6	0.2	0.05	0.5	0.01	12	0.94	1	0.00264344
10	10	0.05	6	0.2	2	0.6	0.2	0.05	0.5	0.05	6	0.94	1	0.150375
10	10	0.05	6	0.2	2	0.6	0.2	0.05	0.5	0.05	12	0.94	1	0.00258336
10	10	0.05	6	0.2	2	0.6	0.2	0.05	0.5	0.1	6	0.94	1	0.19964
10	10	0.05	6	0.2	2	0.6	0.2	0.05	0.5	0.1	12	0.94	1	0.00222289
10	10	0.05	6	0.2	2	0.6	0.2	0.05	0.8	0.01	6	0.94	1	0.139622
10	10	0.05	6	0.2	2	0.6	0.2	0.05	0.8	0.01	12	0.94	1	0.00258336
10	10	0.05	6	0.2	2	0.6	0.2	0.05	0.8	0.05	6	0.94	1	0.147972
10	10	0.05	6	0.2	2	0.6	0.2	0.05	0.8	0.05	12	0.94	1	0.00240312
10	10	0.05	6	0.2	2	0.6	0.2	0.05	0.8	0.1	6	0.94	1	0.144788
10	10	0.05	6	0.2	2	0.6	0.2	0.05	0.8	0.1	12	0.94	1	0.00198258
10	10	0.05	6	0.2	2	0.6	0.2	0.1	0.2	0.01	6	0.94	1	0.202764
10	10	0.05	6	0.2	2	0.6	0.2	0.1	0.2	0.01	12	0.94	1	0.00450586
10	10	0.05	6	0.2	2	0.6	0.2	0.1	0.2	0.05	6	0.94	1	0.237669
10	10	0.05	6	0.2	2	0.6	0.2	0.1	0.2	0.05	12	0.94	1	0.00288375
10	10	0.05	6	0.2	2	0.6	0.2	0.1	0.2	0.1	6	0.94	1	0.255572
10	10	0.05	6	0.2	2	0.6	0.2	0.1	0.2	0.1	12	0.94	1	0.0019225
10	10	0.05	6	0.2	2	0.6	0.2	0.1	0.5	0.01	6	0.94	1	0.147071
10	10	0.05	6	0.2	2	0.6	0.2	0.1	0.5	0.01	12	0.94	1	0.00306398
10	10	0.05	6	0.2	2	0.6	0.2	0.1	0.5	0.05	6	0.94	1	0.142986
10	10	0.05	6	0.2	2	0.6	0.2	0.1	0.5	0.05	12	0.94	1	0.00360469
10	10	0.05	6	0.2	2	0.6	0.2	0.1	0.5	0.1	6	0.94	1	0.147612
10	10	0.05	6	0.2	2	0.6	0.2	0.1	0.5	0.1	12	0.94	1	0.00294383
10	10	0.05	6	0.2	2	0.6	0.2	0.1	0.8	0.01	6	0.94	1	0.171163
10	10	0.05	6	0.2	2	0.6	0.2	0.1	0.8	0.01	12	0.94	1	0.00210273
10	10	0.05	6	0.2	2	0.6	0.2	0.1	0.8	0.05	6	0.94	1	0.138961
10	10	0.05	6	0.2	2	0.6	0.2	0.1	0.8	0.05	12	0.94	1	0.00216281
10	10	0.05	6	0.2	2	0.6	0.2	0.1	0.8	0.1	6	0.94	1	0.160829
10	10	0.05	6	0.2	2	0.6	0.2	0.1	0.8	0.1	12	0.94	1	0.00318414
[truncated: 207,955 more rows]
